# Supplementary material for: Individual heterogeneity in life histories and eco-evolutionary dynamics
Source: Ecol Lett. 2015 Mar 23;18(5):417–32. doi: 10.1111/ele.12421 (PMC4524410; doi:10.1111/ele.12421)
Supplement: Supplementary file 2 [file ele0018-0417-sd2.zip]

Archive with 15 entries (14 files):
- __MACOSX/
- __MACOSX/._RscriptColorExampleEcoevo.R
- __MACOSX/._RscriptExample1Color.R
- __MACOSX/._RscriptExample2Pike.R
- __MACOSX/._RscriptExample3PikeEcoEvo.R
- __MACOSX/._RscriptFigure1.R
- RscriptExample2Pike.R
- RscriptExample1Color.R
- RscriptExample3PikeEcoEvo.R
- RscriptFigure1.R
- RscriptColorExampleEcoevo.R
- KernelSeriesPike.RDa
- SimsColorEx.Rda
- KernelSeries.Rda
- VCmatPike.Rda
