# Supplementary material for: Individual heterogeneity in life histories and eco-evolutionary dynamics
Source: Ecol Lett. 2015 Mar 23;18(5):417–32. doi: 10.1111/ele.12421 (PMC4524410; doi:10.1111/ele.12421)
Supplement: Supplementary file 2 [file ele0018-0417-sd2.zip › RscriptExample2Pike.R]

#==========================================================
#Supplementary material to "Individual heterogeneity in life histories and eco-evolutionary dynamics" 
#Vindenes and Langangen, 2015, Ecology Letters.
#Pike empirical example with heterogeneity in somatic growth (example 2, figure 3)
#=========================================================

#This model is developed based on the model of Vindenes et al. 2014, American Naturalist 183:243-256.

#MAIN STATE VARIABLES OF THE MODEL
#Dynamic trait: Body length x (cm)
#Static trait: Body length at age 1 y (cm) -affects growth and survival
#Environmental variable: Temperature  (annual mean surface temperature, in degrees Celsius -not used in this example)


#=========================================================
#SETUP
#=========================================================
#Clear workspace?
 
rm(list=ls())

 
 
#--------------------------
#Load packages
#--------------------------

library(MASS)
#--------------------------
#Define some functions
#--------------------------

#Calculate lambda, stable structure and reproductive value based on eigen-analysis.   
 
wvlambda <- function(Kmat){
 ev <- eigen(Kmat)
 tev <- eigen(t(Kmat))
 lmax <- which.max(Re(ev$values))
 W <- ev$vectors
 V <- tev$vectors
 w <- as.matrix(abs(Re(W[, lmax]))/sum(abs(Re(W[, lmax]))))
 w <- w/(sum(w))
 v <- as.matrix(abs(Re(V[, lmax])))
 v <- v/sum(w*v )
 v <- ifelse(w*v <= 0, 0, v)
 return(list("lambda"=max(Re(ev$values)),"w"=w,"v"=v))
}

#Alternative: Calculate lambda for a matrix K, using projection 
lambdafun <- function(K, tol=1e-10) {
	n <- length(K[1,])
	Nt <- rep(1,n)
	lam <- 1
	prev.lam <- .5
	while (abs(lam-prev.lam)>tol){
		prev.lam <- lam
		Nt.new <- K %*% Nt
		lam <- sum(Nt.new) / sum(Nt)
		Nt <- Nt.new
		}
	lam
	}
 


#--------------------------
#INITIALIZE THE MODEL 
#--------------------------


#Lower and upper limits for dynamic trait x (body length, cm)
Lx <- 10
Ux <- 130

#Upper limit for static trait y (length at age 1, cm)

Uy <- 40
 
#Number of "mesh points" in x
n <- 80
 

#Vector of dynamic trait values
x <- seq(Lx, Ux, length=n)

#Number of "mesh points" in static trait y 
m <- max(which(x < Uy))

y <- x[1:max(which(x < Uy))]
 
#Bin size
dx <- x[2]-x[1]
dy <-  y[2]-y[1]


#use midpoint rule? 
#x <- seq(Lx+dx/2,Ux-dx/2,dx)
#y <- seq(Ly+dy/2,Uy-dy/2,dy)

 
#==========================================
#VITAL RATE FUNCTIONS
#==========================================
#Four main functions: Survival, Transition, Fecundity, Offspring distribution.

#"w" is an environmnetal effect, to be included in environmental stochasticity.

#******************************************
#FECUNDITY
#******************************************

#------------------------------------------
#EGG NUMBER
#------------------------------------------
#A linear model on square root scale

Eggs.int <- 73.31366 #SE 73.48305
Eggs.x <- 3.38275 #SE 0.96946
Eggs.temp <-  -28.28487 #SE 6.91597
Eggs.temp.x <- 0.44006 #SE 0.09103


mx<-function(x, TP=10.5, u=0){
	(Eggs.int + Eggs.x*x+ Eggs.temp * TP + Eggs.temp.x*x* TP + u)^2
}

#------------------------------------------
#Probability of maturity 
#------------------------------------------
pm <- function(x,pm0=-20, pm1=.4 ){
	1/(1+exp(-pm0-pm1*x))
}

#------------------------------------------
#SURVIVAL OF EGGS TO AGE 1
#------------------------------------------
 
segg.int <- 1.8e-4
segg.temp <- 0 #change this parameter to let egg survival depend on temperature
   
#"TC" is mean temperature in current year
egg.surv <- function(TC=10.5, u=0){
	interc <- log(segg.int/(1 - segg.int))
	1/(1+exp(-(interc + segg.temp* TC+u)))
	}

#-----------------------------------------
#TOTAL FECUNDITY (1-YEAR OLD OFFSPRING)
#----------------------------------------
#Number of  (female) offspring produced per female, surviving to age 1

fecundity <- function(x,TC=10.5, TP=10.5, umx=0, uegg=0){
	0.5*pm(x=x)*mx(x=x,TP=TP,u=umx)* egg.surv( TC=TC, u=uegg)
}
 

#******************************************
#Offspring length distribution (of x)
#******************************************
 
y.int <- 16.93775 #SE 22.00849
y.temp <- 0.66942 #SE 0.273042
 
  
#MEAN
xmean.off <- function(TC=10.5, u=0){
	y.int+ y.temp*TC+u
}
 
 
#VARIANCE
xvar.off <- 13.82234
 

#DISTRIBUTION
off.dist.x <- function(xprime=x,TC=10.5, u=0){
	mu <- xmean.off(TC=TC,u=u)
	var <- xvar.off 
	x2 <- dlnorm(xprime, meanlog=log(mu)-.5*log(1+ var/(mu^2)), sdlog=sqrt(log(1+ var/(mu^2))))
	x2<-ifelse(x>Uy,0,x2)
	x2/sum(x2*dx)
}


 


offvec.x <- off.dist.x()*dx
offvec.y <- off.dist.x(y)*dy
sum(offvec.y)
sum(offvec.x)

sum(offvec.x[1:m])


#DISTRIBUTION
off.dist.x2 <- function(xprime=x,yparent=24,TC=10.5, u=0){
	mu <- xmean.off2(TC=TC,u=u,yparent=yparent)
	var <- xvar.off2 
	x2 <- dlnorm(xprime, meanlog=log(mu)-.5*log(1+ var/(mu^2)), sdlog=sqrt(log(1+ var/(mu^2))))
	x2/sum(x2*dx)
}

#Plot together with fecundity functions
par(mfrow=c(2,2),bty="l", cex=1,las=1, mar=c(3,4.5,2,2), xaxs="i",yaxs="i")
plot(x,mx(x),type="l",col=1,lty=1,lwd=3, ylab="",main="Egg number ",xlim=c(30,120))
lines(x,mx(x,TP=9),col=4,lty=2,lwd=2)
lines(x,mx(x,TP=12),col=2,lty=3,lwd=2)
mtext(expression(m(x,T)),2,3,las=0,cex=1.2)
mtext("Length x (cm)",1,2,cex=1.2)
 
legend(30,6e5,c(expression(paste(T," =9",degree,"C")),expression(paste(T," =10.5",degree,"C")),expression(paste(T," =12",degree,"C"))),lty=c(2,1,3), bty="n",lwd=2,col=c(4,1,2))

plot(x,pm(x),type="l",col=1,lty=1,lwd=2, ylab="",main="Probability of maturity",ylim=c(0,1.02))
mtext(expression(p[m](x)),2,2,las=0,cex=1.2)
 
plot(x,fecundity(x),type="l",col=1,lty=1,lwd=2,ylim=c(0,70), ylab="",main="Fecundity ")
lines(x, fecundity(x,TP=9,TC=9),col=4,lty=2,lwd=2)
lines(x, fecundity(x,TP=12,TC=9),col=2,lty=3,lwd=2)
mtext(expression(b(x,T)),2,2,las=0,cex=1.2)
mtext("Length x (cm)",1,2,cex=1.2)
 
plot(x, off.dist.x(xprime=x)*dx,  ylab="", main="Offspring length distribution", xlab="",type="l",xlim=c(0,50), ylim=c(0,.2),lwd=2)
 lines(x, off.dist.x(xprime=x,TC=9)*dx,col=4,lty=2,lwd=2)
lines(x, off.dist.x(xprime=x,TC=12)*dx,col=2,lty=3,lwd=2)
 
mtext("Length y (cm)",1,2,cex=1.2)
mtext(expression(paste("f(y';T)")),2,2.5,las=0,cex=1.2)
 

 

#******************************************
#SURVIVAL PROBABILITY
#****************************************** 

interc <- -13.53316 #SE 3.74
xeff <- 0.509769192 #SE0.038
teff <- 0.193115876#
x2eff <- -0.003927527#SE 0.000
xteff <- -0.006790490 #SE 


#------------------------------------------
#Effect of y (negative if cost of early growth)
#------------------------------------------
alpha <- -.05

 

sx1 <- function(x,y=23, TC=10.5, u=0){
1/(1+exp(-(interc-alpha*23) -xeff*x- x2eff*x^2-teff* TC- xteff*x* TC -alpha*y+u))		
	}
	
survival<-function(x, y=23, TC=10.5, u=0){
 	xmax<-x[which(sx1(x=x, y=y, TC = TC,  u=u )==max(sx1(x=x,y=y, TC = TC,u=u)))]
 	ifelse(x<xmax,sx1(x=x,y=y, TC = TC,  u=u ),sx1(x=xmax,y=y, TC = TC,u=u))
 }

 
par(mfrow=c(1,2),bty="l", cex=1,las=1, mar=c(3,4,2,2), xaxs="i",yaxs="i")
plot(x,survival(x,y=24),type="l",col=1,lty=1,lwd=2,ylim=c(0,1), ylab="",main=expression(paste("Trade-off, ", alpha,"=-0.1")))
lines(x, survival(x,y=14),col=3,lty=2,lwd=2)
lines(x, survival(x,y=34),col=6,lty=3,lwd=2)
mtext(expression(s(x,y,T)),2,2,las=0,cex=1.2)
mtext("Length x (cm)",1,2,cex=1.2)
legend(55,.4,c(expression(paste(y," =14")),expression(paste(y," =24")),expression(paste(y," =34"))),lty=c(2,1,3), bty="n",lwd=2,col=c(3,1,6))
alpha <- 0.05

plot(x,survival(x,y=24),type="l",col=1,lty=1,lwd=2,ylim=c(0,1), ylab="",main=expression(paste("''Quality'' effect, ", alpha,"=0.1")))
lines(x, survival(x,y=14),col=3,lty=2,lwd=2)
lines(x, survival(x,y=34),col=6,lty=3,lwd=2)
mtext("B",3,0,at=10,cex=1.5)
mtext(expression(s(x,y,T)),2,2,las=0,cex=1.2)
mtext("Length x (cm)",1,2,cex=1.2)

alpha <- -0.05
 


#******************************************
#SOMATIC GROWTH (DYNAMIC TRANSITIONS)
#****************************************** 

#Mean 

G.int <- -14.90305 #SE 11.96612
G.x <- 1.70242 #SE 0.027218
G.x2 <- -0.00669  #SE 0.000232
G.y <- 1.21107 #SE 0.025975
G.temp<- 1.03566 #SE 0.159156
G.x.temp <- -0.00782 #SE 0.001365
G.y.x <- -0.03537 #SE 0.001054
G.y.x2 <- 0.00028 #SE 0.000010


xmean <- function(x, TC=10.5, y=23.2,u=0 ){
	y2 <- ifelse( y > 25, y-25 , 0)
	G.yx2 <-   -0.0004
	x2 <- ifelse(x > 80, x-80, 0)
	new.x <- G.int+G.x*x+G.x2*x^2+ G.temp* TC +G.y*y+G.y.x*x*y+G.y.x2*y*x^2+G.x.temp* TC*x+u+ G.yx2*y2 *x2^2
	ifelse(new.x < x, x, new.x)
}
 
 
#VARIANCE
xvar <- function(x, nu.var= -0.006141493,  sdres= 3.268097 ){
	sdres^2 *exp(nu.var*x)
}
 
#GROWTH DISTRIBUTION
Transition.x <- function(x, xprime, y, u=0, TC=10.5){
	mu2 <- xmean(x=x, y=y, u=u, TC=TC)
	mu <- ifelse (mu2 < x, x, mu2)
	var <- xvar(x=x)
	z <- ifelse(xprime-x > 0, xprime, 0)
	y2 <- dlnorm(z, meanlog=log(mu)-.5*log(1+ var/(mu^2)), sdlog=sqrt(log(1+ var/(mu^2))))
	if(sum(y2*dx)==0){
		return (c(rep(0,n-1),1/dx))
	}
	else return(y2/sum(y2*dx))
	y2/sum(y2*dx)
	}
par(mfrow=c(1,2),bty="l", las=1,family="serif",mar=c(3,4,2,2), xaxs="i",yaxs="i",cex=1)
plot(x, xmean(x,y=24),type="l",col=1,lty=1,lwd=2,xlim=c(0,130),ylim=c(0,130), ylab="",main="Mean of x'")
lines(x, xmean(x,y=13),col=3,lty=2,lwd=2)
lines(x, xmean(x, y=34),col=6,lty=3,lwd=2)
lines(0:130,0:130,lty=3)
mtext("Length x (cm)",1,2,cex=1.2)
mtext(expression(mu[G](x,y,T)),2,2,las=0,cex=1.2)
 
legend(0,120,c(expression(paste(y," =14")),expression(paste(y," =24")),expression(paste(y," =34"))),lty=c(2,1,3), bty="n",lwd=2,col=c(3,1,6))
plot(x, xvar(x),type="l",col=1,lty=1,lwd=2,xlim=c(0,130),ylim=c(0,14), ylab="",main="Variance of x' ")
mtext("Length x (cm)",1,2,cex=1.2)
mtext(expression(paste(sigma[G]^2, (x))),2,2,las=0,cex=1.2)
 

#Plot three examples of transition distribution for different values of y and one value of current x, Cx
Cx <- 20
par(mfrow=c(1,1),bty="l", las=1,family="serif",mar=c(2,3,2,2), xaxs="i",yaxs="i")
plot(x, Transition.x(x=Cx,xprime=x,y=10)*dx,type="l",    lwd=3, col=4, xlab="",ylab="",main="Distribution of x'",lty=2)
lines(x, Transition.x(x=Cx,xprime=x,y=40)*dx,lty=3,col=2,lwd=3)
lines(x, Transition.x(x=Cx,xprime=x,y=25)*dx,lty=1,col=1,lwd=3) 


#Plot vital rates as in figure 3
par(mfrow=c(2,2),bty="l", las=1,family="serif",mar=c(2,3,2,2), xaxs="i",yaxs="i")
plot(x,survival(x,y=24),type="l",col=1,lty=1,lwd=2,ylim=c(0,1),xlim=c(0,130), xaxp=c(0,130,1), yaxp=c(0,1,1),ylab="",xlab="x",main="Survival")
lines(x, survival(x,y=14),col="darkgreen",lty=2,lwd=2)
lines(x, survival(x,y=34),col="darkred",lty=3,lwd=2)
mtext(expression(s(x,y,T)),2,1,las=0,cex=1.2)
 mtext("x",1,1,cex=1.2)
legend(55,.5,c(expression(paste(y," =14")),expression(paste(y," =24")),expression(paste(y," =34"))),lty=c(2,1,3), bty="n",lwd=2,col=c("darkgreen",1,"darkred"))

plot(x, xmean(x,y=24),type="l",col=1,lty=1,lwd=2,xlim=c(0,130),  xaxp=c(0,130,1), yaxp=c(0,130,1), ylim=c(0,130),xlab="x", ylab="",main="Growth (Mean of x')")
lines(x, xmean(x,y=13),col="darkgreen",lty=2,lwd=2)
lines(x, xmean(x, y=34),col="darkred",lty=3,lwd=2)
lines(0:130,0:130,lty=3)
mtext(expression(mu[G](x,y,T)),2,2,las=0,cex=1.2)
mtext("x",1,1,cex=1.2)

 plot(x,fecundity(x),type="l",col=1,lty=1,lwd=2,ylim=c(0,70), xaxp=c(0,130,1), xlim=c(0,130),yaxp=c(0,70,1), ylab="",main="Fecundity ")
 mtext(expression(b(x, T)),2,1,las=0,cex=1.2)
 mtext("x",1,1,cex=1.2)

plot(x, off.dist.x(xprime=x)*dx,  ylab="", main="Offspring length distribution", xlab="",type="l",xlim=c(10,40),xaxp=c(10,40,1), yaxp=c(0,.2,1), ylim=c(0,.2),lwd=2)
mtext("y'",1,1,cex=1.2)
mtext(expression(paste("f(y';T)")),2,2.5,las=0,cex=1.2)

 
#******************************************
#Dynamic trait as function of age
#******************************************
#At individual level, conditional on survival

x.age <- function(Age=20, y=10, x0=0){
	xage <- rep(NA,Age+1)
	xage[1] <- x0
	for(i in 1:Age){
		xage[i+1] <-  xmean(xage[i],y=y)
		}
	xage
	}
	
 #Plot mean growth rate for three values of y, and variance
par(mfrow=c(1,1),bty="l", las=1,family="serif",mar=c(3,4,2,2), xaxs="i",yaxs="i",cex=1)
 
plot( x.age(y=24,x0=24), type="l", ylab="", main="Length at age", xlab="", lwd=2,ylim=c(0,Ux),xlim=c(0,20))
lines( x.age(y=14,x0=14),lty=2,lwd=2,col=3)
lines( x.age(y=34,x0=34),lty=3,lwd=2,col=6)
mtext("Age (years)",1,2)
mtext("Length x (cm)",2,2.5,las=0)
 legend(0,120,c(expression(paste(y," =14")),expression(paste(y," =24")),expression(paste(y," =34"))),lty=c(2,1,3), bty="n",lwd=2,col=c(3,1,6))

  
#==========================================
#PROJECTION FUNCTION, y CONSTANT*
#==========================================
#A reduced model assuming perfect heritability of y (treating y as a parameter, not a structuring trait)

Kfun.yconstant <-function(y=10){
	Smat <- Bmat <- Kmat <- matrix(0, n, n)
	sxvec <- survival(x, y=y )
	bxvec <- fecundity(x   )
	for (i in 1:n){
		Smat[,i] <- sxvec[i]*Transition.x(x[i], xprime=x, y=y ) * dx
		Bmat[,i]<- bxvec[i]*off.dist.x(xprime =x   ) * dx
		}
	Smat+Bmat
	}

#plot lambda over a range of y
lambdavec <- lambdavec2 <- lambdavec3 <- vect<- 14:34

alpha<- -0.1
for(i in 1:length(vect)){
	lambdavec[i] <- wvlambda(Kmat=Kfun.yconstant(y=vect[i]))$lam
}
alpha<- 0
for(i in 1:length(vect)){
	lambdavec2[i] <- wvlambda(Kmat=Kfun.yconstant(y=vect[i]))$lam
}
alpha<- 0.1
for(i in 1:length(vect)){
	lambdavec3[i] <- wvlambda(Kmat=Kfun.yconstant(y=vect[i]))$lam
}

alpha<- -0.1
par(mfrow=c(1,1),bty="l", las=1,family="serif",mar=c(3,4,2,2), xaxs="i",yaxs="i")
plot(vect,lambdavec, lty=2,type="l",ylim=c(.5,1.8), lwd=2, xlab="", ylab="",main="Reduced model (y as parameter)")
lines(vect, lambdavec2,lty=1,lwd=2)
lines(vect, lambdavec3,lty=3,lwd=2)
abline(h=1,lty=3)
mtext(expression(lambda),2,2.5,las=1)
mtext("Length age 1 y (cm)",1,2)
legend(15,1.8,c(expression(paste(alpha," = -0.1")),expression(paste(alpha," = 0")),expression(paste(alpha," = 0.1"))),lty=c(2,1,3), bty="n",lwd=2)
 
#==========================================
#PROJECTION KERNEL (full  model)
#==========================================
 
K.kernel <- function(){
	Sarray <- Barray <- array(0,dim=c(n,n,m,m))
	wmat <- diag(1,m,m)
	wmat2 <- diag(1,n,m)
	bxvec <- fecundity (x=x )
	offvec.y <- off.dist.x(xprime=y )*dy
	for(l in 1:m){
		sxvec <- survival (x=x, y=y[l] )
		for(j in 1:n){
				for(k in 1:m){
				Sarray[,j,k,l] <- Transition.x(x=x[j],xprime=x,y=y[l])* sxvec[j]*wmat[k,l]*dx
				for(i in 1:n){
					Barray[i,j,k,l] <- offvec.y[k]* bxvec[j]*wmat2[i,k]
					}
				}
			}
	}
	K.array <- Sarray + Barray
	Kmat <-  matrix(0,n*m,n*m)
	for(i in 1:m){
		for(j in 1:m){
			Kmat[(n*(i-1)+1):(i*n),(n*(j-1)+1):(j*n)] <- K.array[,,i,j]
			}
		}
	Kmat
	}


 
alpha<- 0
K0 <- K.kernel()

#---------------------------------------
#Plot the projection kernel
par(mfrow=c(1,1), bty="o", mar=c(3,3,3,3),cex.axis=1, xaxs="i",yaxs="i",las=0)
image(1:(m*n),1:(m*n),t(K0[(m*n):1,1:(m*n)]),lty=1,lwd=.5,xaxt="n",xaxs="i",yaxs="i",yaxt="n",xlab=" ",ylab=" ",main="Projection kernel",col=gray(seq(.6,1,.01)))
contour(1:(m*n),1:(m*n),t(K0[(m*n):1,1:(m*n)]),,lty=1,lwd=.3, add=T,levels=seq(0,.12,.01))
for(i in 1:m){
	abline(h=n*i)
	abline(v=n*i)
}
#---------------------------------------

res0 <- wvlambda(Kmat=K0)
lam0 <- res0$lam
stable.structure0 <- res0$w
repr.values0 <- res0$v


 
alpha<- -.1
KM1 <-  K.kernel()

resM1 <- wvlambda(Kmat=KM1)
lamM1<- resM1$lam
stable.structureM1 <- resM1$w
repr.valuesM1 <- resM1$v


alpha<- .1
KP1 <-  K.kernel()

resP1 <- wvlambda(Kmat=KP1)
lamP1 <- resP1$lam
stable.structureP1 <- resP1$w
repr.valuesP1 <- resP1$v

 
stmat0 <- vmat0 <- stmatM1 <- vmatM1 <- stmatP1 <- vmatP1 <- matrix(NA, nrow=n,ncol=m)
for (i in 0:(m-1)){
	stmat0[,i+1]<- stable.structure0[(i*n+1):((i+1)*n)] 
	vmat0[,i+1]<- repr.values0[(i*n+1):((i+1)*n)]
	stmatM1[,i+1]<- stable.structureM1[(i*n+1):((i+1)*n)] 
	vmatM1[,i+1]<- repr.valuesM1[(i*n+1):((i+1)*n)]
	stmatP1[,i+1]<- stable.structureP1[(i*n+1):((i+1)*n)] 
	vmatP1[,i+1]<- repr.valuesP1[(i*n+1):((i+1)*n)]
}
 
xlim<-22
par(mfrow=c(2,3),bty="l", las=1,family="serif",mar=c(1,1,2,1), xaxs="i",yaxs="i",cex=1)
persp(x[xlim:n], y, stmatM1[xlim:n,] , theta = 45, phi = 20,expand = 0.5, col = "lightgreen",xlab="Dynamic trait x",ylab="Static trait y",zlab="u(x,y)",shade=.7,border="darkgreen",)
mtext(expression(paste("Stable distribution ", alpha," = -0.1")),3,0)
 mtext("A",3,0,at=-.4,cex=1.5)
persp(x[xlim:n], y, stmat0[xlim:n,] , theta = 45, phi = 20,expand = 0.5, col = "lightblue",xlab="Dynamic trait x",ylab="Static trait y",zlab="u(x,y)",shade=.7,border="darkblue")
mtext(expression(paste("Stable distribution ", alpha," = 0")),3,0)
 mtext("B",3,0,at=-.4,cex=1.5)
persp(x[xlim:n], y, stmatP1[xlim:n,] , theta = 45, phi = 20,expand = 0.5, col = "darkred",xlab="Dynamic trait x",ylab="Static trait y",zlab="u(x,y)",shade=.7,border="darkred" )
mtext(expression(paste("Stable distribution ", alpha," = 0.1")),3,0)
 mtext("C",3,0,at=-.4,cex=1.5)
persp(x[1:n], y, vmatM1[1:n,] , theta = -45, phi = 20, expand = 0.5, col = "lightgreen",xlab="Dynamic trait x",ylab="Static trait y",zlab="v(x,y)",shade=.7,border="darkgreen" )
mtext(expression(paste("Reproductive value ", alpha," = -0.1")),3,0)
 mtext("D",3,0,at=-.4,cex=1.5)
persp(x[1:n], y, vmat0[1:n,] , theta = -45, phi = 20, expand = 0.5, col = "lightblue",xlab="Dynamic trait x",ylab="Static trait y",zlab="v(x,y)",shade=.7,border="darkblue" )
mtext(expression(paste("Reproductive value ", alpha," = 0")),3,0)
 mtext("E",3,0,at=-.4,cex=1.5)
persp(x[1:n], y, vmatP1[1:n,] , theta = -45, phi = 20, expand = 0.5, col = "darkred",xlab="Dynamic trait x",ylab="Static trait y",zlab="v(x,y)",shade=.7,border="darkred" )
mtext(expression(paste("Reproductive value ", alpha," = 0.1")),3,0)
mtext("F",3,0,at=-.4,cex=1.5)
 

#==========================================
#SURVIVAL/GROWTH KERNEL 
#==========================================
S.kernel <- function(){
	Sarray <-  array(0,dim=c(n,n,m,m))
	wmat <- diag(1,m,m)
	for(l in 1:m){
		sxvec <- survival (x=x, y=y[l] )
		for(j in 1:n){
				for(k in 1:m){
				Sarray[,j,k,l] <- Transition.x(x=x[j],xprime=x,y=y[l])* sxvec[j]*wmat[k,l]*dx
				}
			}
	}
	Kmat <-  matrix(0,n*m,n*m)
	for(i in 1:m){
		for(j in 1:m){
			Kmat[(n*(i-1)+1):(i*n),(n*(j-1)+1):(j*n)] <- Sarray[,,i,j]
			}
		}
	Kmat
	}
	
#==========================================
#GROWTH KERNEL 
#==========================================
G.kernel <- function(){
	Garray <-  array(0,dim=c(n,n,m,m))
	wmat <- diag(1,m,m)
	for(l in 1:m){
		for(j in 1:n){
				for(k in 1:m){
				Garray[,j,k,l] <- Transition.x(x=x[j],xprime=x,y=y[l])* wmat[k,l]*dx
				}
			}
	}
	Kmat <-  matrix(0,n*m,n*m)
	for(i in 1:m){
		for(j in 1:m){
			Kmat[(n*(i-1)+1):(i*n),(n*(j-1)+1):(j*n)] <- Garray[,,i,j]
			}
		}
	Kmat
	}

#==========================================
#REPRODUCTION KERNEL 
#==========================================
B.kernel <- function(){
	Barray <- array(0,dim=c(n,n,m,m))
	wmat2 <- diag(1,n,m)
	bxvec <- fecundity (x=x )
	offvec.y <- off.dist.x(xprime=y )*dy
	for(l in 1:m){
		for(j in 1:n){
				for(k in 1:m){
				for(i in 1:n){
					Barray[i,j,k,l] <- offvec.y[k]* bxvec[j]*wmat2[i,k]
					}
				}
			}
	}
	Kmat <-  matrix(0,n*m,n*m)
	for(i in 1:m){
		for(j in 1:m){
			Kmat[(n*(i-1)+1):(i*n),(n*(j-1)+1):(j*n)] <- Barray[,,i,j]
			}
		}
	Kmat
	}

#==========================================
#OFFSPRING TRANSITION KERNEL 
#==========================================
O.kernel <- function(){
	Barray <- array(0,dim=c(n,n,m,m))
	wmat2 <- diag(1,n,m)
	offvec.y <- off.dist.x(xprime=y )*dy
	for(l in 1:m){
		for(j in 1:n){
				for(k in 1:m){
				for(i in 1:n){
					Barray[i,j,k,l] <- offvec.y[k]* wmat2[i,k]
					}
				}
			}
	}
	Kmat <-  matrix(0,n*m,n*m)
	for(i in 1:m){
		for(j in 1:m){
			Kmat[(n*(i-1)+1):(i*n),(n*(j-1)+1):(j*n)] <- Barray[,,i,j]
			}
		}
	Kmat
	}


#==========================================
#SET VALUE OF ALPHA FOR FURTHER CALCULATIONS
#==========================================
#And recalculate stable structure and reproductive values

alpha<- -.05

K <-  K.kernel()

res <- wvlambda(Kmat=K)
lam <- res$lam
stable.structure <- res$w
repr.values <- res$v

 

stmat1 <- vmat1 <- matrix(NA, nrow=n,ncol=m)
for (i in 0:(m-1)){
	stmat1[,i+1]<- stable.structure[(i*n+1):((i+1)*n)]
	vmat1[,i+1]<- repr.values[(i*n+1):((i+1)*n)]
}

#==========================================
#Net reproductive rate R0 
#==========================================
 
Bmatrix <- B.kernel()
Smatrix <- S.kernel()

#Fundamental matrix
Nmatrix <- solve(diag(1,n*m,n*m)-Smatrix)

Rmatrix <- Bmatrix%*% Nmatrix

R0 <- lambdafun(K=Rmatrix)


#==========================================
#Generation time
#==========================================


#-------------------------------------------------------------
#ALTERNATIVE 1, The time for population to grow by a factor of R0
#-------------------------------------------------------------
G1 <- log(R0)/log(lam)

#-------------------------------------------------------------
#ALT 2. Mean age of mothers at stable dist. (Bienvenu et al. 2013 )
#-------------------------------------------------------------

G2 <- lam*t(repr.values)%*%(stable.structure)/t(repr.values)%*%Bmatrix%*%(stable.structure)


 
#=============================================================
#DEMOGRAPHIC VARIANCE
#=============================================================
#Assuming Poisson fecundity, and no covariance between survival and fecundity
#Mean and variance in reproductive value next year of individuals and their offspring

#Transition probability kernels 
Gmat <- G.kernel()	
O.mat <- O.kernel()		

Demvar <- function(reps=repr.values, stable=stable.structure, Tmat= Gmat, Omat=O.mat){
meanvs <- meanvb <- starvs <- starvb<- rep(NA,m*n)
for(i in 1:(m*n)){
		meanvs[i] <- (Tmat[,i]) %*% reps
		starvs[i] <- (Tmat[,i]) %*% (reps ^2)
		}
for(i in 1:(m*n)){
		meanvb[i] <- (Omat[,i]) %*% reps
		starvb[i] <- (Omat[,i]) %*% (reps ^2)
		}

svec <- bvec <- rep(NA,n*m)
for(j in 1:m){
	svec[(n*(j-1)+1):(j*n)] <- survival(x=x,y=y[j])
	bvec[(n*(j-1)+1):(j*n)] <- fecundity(x=x)
}
Qvec <- meanvs ^2 * svec * (1-svec) + meanvb^2 * bvec  + svec * (starvs - meanvs^2) + bvec * (starvb-meanvb^2) 
sum(stable * Qvec )
}

Dvar1 <- Demvar()
 
#==========================================
#COMPARISON MODEL IGNORING  y: M2
#========================================== 
 
ux <- apply(stmat1,1,sum)
 
#survival
survival.M2 <- function(x, stmat=stmat1 ){
	smat <- matrix(NA,n,m)
	for(i in 1:m){
		smat[,i] <- survival(x=x, y=y[i] )*stmat[,i]
	}
	apply(smat,1,sum)/ux
}


# fecundity (not affected so should be same as "fecundity")
fecundity.M2<- function(x,  stmat=stmat1){
	bmat <- matrix(NA,n,m)
	for(i in 1:m){
		bmat[,i] <- fecundity(x=x )*stmat[,i]
	}
	apply(bmat,1,sum)/ux
}
par(mfrow=c(1,2),bty="l", las=1,family="serif",mar=c(3,4,2,2), xaxs="i",yaxs="i")
plot(x, survival.M2(x), lwd=2,type="l",ylim=c(0,1),ylab="",main="Survival M2")
plot(x, fecundity.M2(x), lwd=2,type="l",ylab="",main="Fecundity M2")
 

# Growth transitions
Transition.xM2 <- function(z=20, xprime2=x , stmat=stmat1  ){
	Gmat <- Gmat2 <- matrix(NA,n,m)
		for(i in 1:m){
		surv <- survival(x=x,y=y[i])
		Gmat[,i] <- Transition.x(x=z, xprime=xprime2, y=y[i])*stmat[which(abs(x-z)==min(abs(x-z))),i]*surv[which(abs(x-z)== min(abs(x-z)))]
		Gmat2[,i] <- surv[which(abs(x-z)==min(abs(x-z)))]*stmat[which(abs(x-z)==min(abs(x-z))),i]
		}
	(apply(Gmat,1,sum)/apply(Gmat2,1,sum))
	}
#Check sum is 1 
sum(Transition.xM2(z=50 ,xprime2=x)*dx)

off.dist.xM2<- function(xprime, stmat=stmat1){
	Bvec<-rep(NA,n)
	offy <- off.dist.x(xprime=y)
	#sum over y
	for(i in 1:n){
		Bvec[i]<- sum(stmat[i,]*fecundity(x[i]))
	}
	#array over x, y', y
	Barray <- array (0,dim=c(n,m,m))
	#over y
	for(j in 1:m){
		#over y'
		for (i in 1:m){
			#over x
			for (k in 1:n){
				if(k==i){
				Barray[k,i,j]<- stmat[k,j]*fecundity(x[k])*offy[i]
				}
				}
			}
		}
	#sum over y
	Bmat <- apply(Barray,c(1,3),sum)
	#sum over y'
	Bvec2<-apply(Bmat,1,sum)
	Bvec2/Bvec
	}
#Check  sums is 1 	
sum(off.dist.xM2(xprime=x)*dx)


#--------------------------------------------------
#KERNELS
#-------------------------------------------------- 
K.kernel2 <- function(){
	Smat <- Bmat  <- matrix(0, n, n)
	svec <- survival.M2(x)
	bvec <- fecundity.M2(x)
		for (i in 1:n){
		Smat[,i] <-  svec[i]*Transition.xM2(z=x[i], xprime=x ) * dx
		Bmat[,i]<- bvec[i]*off.dist.xM2 ( xprime=x ) * dx
		}
	Smat + Bmat
	}
	
B.kernel2 <- function(){
	Bmat  <- matrix(0, n, n)
	bvec <- fecundity.M2(x)
		for (i in 1:n){
		Bmat[,i]<- bvec[i]*off.dist.xM2 ( xprime=x ) * dx
		}
	Bmat
	}
	
S.kernel2 <- function(){
	Smat <- matrix(0, n, n)
	svec <- survival.M2(x)
		for (i in 1:n){
		Smat[,i] <-  svec[i]*Transition.xM2(z=x[i], xprime=x ) * dx
		}
	Smat 
	}
	
	
G.kernel2 <- function(){
	Gmat <- matrix(0, n, n)
		for (i in 1:n){
		Gmat[,i] <-  Transition.xM2(z=x[i], xprime=x ) * dx
		}
	Gmat 
	}

O.kernel2 <- function(){
	Bmat  <- matrix(0, n, n)
		for (i in 1:n){
		Bmat[,i]<-  off.dist.xM2 ( xprime=x ) * dx
		}
	Bmat
	}	
	
		
	
 
K12 <- K.kernel2()
res2 <-wvlambda(Kmat=K12)
v12 <-res2$v
u12 <-res2$w
B12 <- B.kernel2()
S12 <- S.kernel2()
N12 <- solve(diag(1,n,n)-S12)

#--------------------------------------------------
#  LAMBDA
#--------------------------------------------------
lam12 <- res2$lam
lam
lam12


#--------------------------------------------------
#EFFECT ON R0
#--------------------------------------------------
Rmat12 <- B12%*%solve(diag(1,n,n)-S12)
R012 <- lambdafun(K=Rmat12)

R0
R012


#--------------------------------------------------
#EFFECT ON Generation time
#--------------------------------------------------
#Alt 1:
G12 <- log (R012 )/log(lam12)
G1
G12

 

#Alt 2 (mean age of mothers at stable dist.):

G22<- lam12 *t(v12)%*%(u12*dx )/t(v12)%*%B12%*%(u12*dx )

G2
G22

 


#--------------------------------------------------
#EFFECT ON DEMOGRAPHIC VARIANCE
#--------------------------------------------------

Gmat12 <- G.kernel2()
Omat12 <- O.kernel2()	
	
 
Demvar.M2 <- function(reps=v12, stable=u12, Tmat= Gmat12, Omat= Omat12){
meanvs2 <- meanvb2 <- starvs2 <- starvb2 <- rep(NA,n)
for(i in 1:n){
		meanvs2[i] <- (Tmat[,i]) %*% reps
		starvs2[i] <- (Tmat[,i]) %*% (reps ^2)
		}
for(i in 1:n){
		meanvb2[i] <- (Omat[,i]) %*% reps
		starvb2[i] <- (Omat[,i]) %*% reps ^2
		}
	svec2 <-survival.M2(x=x )
	bvec2 <-fecundity.M2(x=x )

Qvec2 <- meanvs2 ^2 * svec2 * (1-svec2) + meanvb2^2 * bvec2  + svec2 * (starvs2 - meanvs2^2) + bvec2 * (starvb2-meanvb2^2) 

sum(stable * Qvec2 )
}
Dvar12<-Demvar.M2()
Dvar1
Dvar12


 (R012-R0)/R0
 (G12-G1)/G1
 (G22-G2)/G2
  
(Dvar12-Dvar1)/Dvar1

 
#=============================================================
#ENVIRONMENTAL VARIANCE 
#=============================================================
#Variance covariance matrix for the residual year effects 
load("VCmatPike.R")
CVmatemp

CVM<-matrix(0,5,5)
diag(CVM)<-diag(CVmatemp)

#CVM[1,1]<-CVM[5,5]<-CVM[3,3]<-CVM[4,4]<-0

#Order of effects:  Eggnumber, Survival, Growth,  off.dist.x (=off.dist.y), Eggsurvival (not from data)

 

#--------------------------------------------------
#Stochastic projection functions
#--------------------------------------------------
 

K.kernel.stoch <- function(wvec){
	Sarray<- Barray <- array(NA,dim=c(n,n,m,m))
	wmat <- diag(1,m,m)
	wmat2 <- diag(1,n,m)
	bxvec <- fecundity (x=x, umx=wvec[1], uegg=wvec[5])
	offvec.y <- off.dist.x(xprime=y, u=wvec[4] )*dx
	for(l in 1:m){
		sxvec <- survival (x=x, y=y[l], u=wvec[2])
		for(j in 1:n){
				for(k in 1:m){
				Sarray[,j,k,l] <- Transition.x(x=x[j], xprime=x,y=y[l], u=wvec[3])* sxvec[j]*wmat[k,l]*dx
				for(i in 1:n){
					Barray[i,j,k,l] <- offvec.y[k]* bxvec[j]*wmat2[i,k]
					}
				}
			}
		}
	K.array <- Sarray + Barray
	Kmat <-  matrix(0,n*m,n*m)
	for(i in 1:m){
		for(j in 1:m){
			Kmat[(n*(i-1)+1):(i*n),(n*(j-1)+1):(j*n)] <- K.array[,,i,j]
			}
		}
	Kmat
	}


#Store them in an array
Ksims.stoch <- function(nrep=1, Sigma=CVmatemp){
	umat <- mvrnorm(nrep,mu=rep(0,5),Sigma=Sigma)
	Karray <- array(NA,dim=c(n*m,n*m,nrep))
	for(l in 1:nrep){
		Karray[,,l] <- K.kernel.stoch(wvec=umat[l,])
		}
	Karray
	}
test <- Ksims.stoch(10)
#Do simulations

#alpha <- -.1
#KmatsPike1 <- Ksims.stoch(nrep=100)
#alpha <- -.05
#KmatsPike2 <- Ksims.stoch(nrep=100)
#alpha <- 0
#KmatsPike3 <- Ksims.stoch(nrep=100)
#alpha <- .05
#KmatsPike4 <- Ksims.stoch(nrep=100)
#alpha <- .1
#KmatsPike5 <- Ksims.stoch(nrep=100)

#save(KmatsPike1, KmatsPike2, KmatsPike3, KmatsPike4, KmatsPike5, file="KernelSeriesPike.R")

#load existing realisations? ****NB****: In these n=50 (m=13): Change  x , y , dx , dy accordingly before applying following functions.


#load("KernelSeriesPike.R")


#Plot the predicted (long-term) lambda as function of each environment/year:

lamvec1 <- lamvec2 <- lamvec3 <- lamvec4 <- lamvec5 <-  rep(NA,50)
for(i in 1:50){
lamvec1[i] <- lambdafun(rep(1,n*m),K= KmatsPike1[,,i])
lamvec2[i] <- lambdafun(rep(1,n*m),K= KmatsPike2[,,i])
lamvec3[i] <- lambdafun(rep(1,n*m),K= KmatsPike3[,,i])
lamvec4[i] <- lambdafun(rep(1,n*m),K= KmatsPike4[,,i])
lamvec5[i] <- lambdafun(rep(1,n*m),K= KmatsPike5[,,i])
}

par(mfrow=c(1,1),bty="l", las=1,family="serif",mar=c(2,3,2,2), xaxs="i",yaxs="i",cex=1)
plot(lamvec1, type="l", ylim=c(0.5,2), xlab="Time t",ylab=expression(Lambda[t]),lwd=2)
#abline(h=lam,lwd=2,lty=2)
lines(lamvec2,col=2,lwd=2)
lines(lamvec3,col=3,lwd=2)
lines(lamvec4,col=4,lwd=2)
lines(lamvec5,col=6,lwd=2)


#--------------------------------------------------
#Function to project the population
#--------------------------------------------------
#Given an array of projection matrices


alpha<- -0.05
KK <- K.kernel()
res <- wvlambda(KK)

lam <- res$lam
stable.structure <- res$w
repr.values <- res$v

stmat1 <- vmat1 <- matrix(NA, nrow=n,ncol=m)
for (i in 0:(m-1)){
	stmat1[,i+1]<- stable.structure[(i*n+1):((i+1)*n)]
	vmat1[,i+1]<- repr.values[(i*n+1):((i+1)*n)]
}
ux <- apply(stmat1,1,sum)

popsim<-function(N0=stable.structure*100, K= KmatsPike1, v=repr.values){
	nsim <- dim(K)[3]
	Nmat <- matrix(NA,nrow= nsim+1, ncol=n*m)
	Nmat[1,] <- N0
	Vtot <- Ntot <- rep(NA, nsim+1)
	Ntot[1] <- sum(Nmat[1,])
	Vtot[1] <- sum(Nmat[1,]*v)
	for(j in 1:nsim){
		Nmat[j+1,]<- K[,,j] %*% Nmat[j,]
		Ntot[j+1]<-sum(Nmat[j+1,])
		Vtot[j+1]<-sum(Nmat[j+1,]*v)
		}
	sV <- 1/nsim*(log(Vtot[nsim])-log(Vtot[1]))
	sN <- 1/nsim*(log(Ntot[nsim])-log(Ntot[1]))
	sigma.e.V <- 1/(nsim-1)*sum((diff(log(Vtot))-sV)^2)
	sigma.e.N <- 1/(nsim-1)*sum((diff(log(Ntot))-sN)^2)
	list(Ntot, Vtot, sV, sN, sigma.e.V, sigma.e.N)
}


sim1 <- popsim()
par(mfrow=c(1,1),bty="l")
 
plot(sim1[[1]],type="l",xlab="Time",ylab="V,N",lty=2 )
 
lines(sim1[[2]],lwd=2)
legend(20,40000,c("Population size", "Total reproductive value"),lwd=c(1,2),lty=c(2,1),bty="n")


 
#--------------------------------------------------
#EFFECT ON ENVIRONMENTAL VARIANCE, all models
#-------------------------------------------------- 
#Use new reproductive values...
K2 <- K.kernel2()
res2 <- wvlambda(K2)
v2 <- res2$v

popsim2<-function(N0=100*stable.structure  , K= KmatsPike1, v=repr.values, v.2=v2){
	nsim <- dim(K)[3]
	Nmat <- matrix(NA,nrow= nsim+1, ncol=n*m)
	Nmat[1,] <- N0
	Vtot <- Ntot <- Vtot2<- rep(NA, nsim+1)
	Ntot[1] <- sum(Nmat[1,])
	Vtot[1] <- sum(Nmat[1,]*v)
	N m<- matrix(NA,n,m)
	for (i in 0:(m-1)){
		Nm[,i+1]<- Nmat[ 1,][(i*n+1):((i+1)*n)]
		}
	Vtot2[1] <- sum(apply(Nm,1,sum)*v.2)
	for(j in 1:nsim){
		Nmat[j+1,]<- K[,,j] %*% Nmat[j,]
		Ntot[j+1]<-sum(Nmat[j+1,])
		Vtot[j+1]<-sum(Nmat[j+1,]*v)
		for (i in 0:(m-1)){
			Nm[,i+1]<- Nmat[j+1,][(i*n+1):((i+1)*n)]
			}
		Vtot2[j+1]<-sum(apply(Nm,1,sum)*v.2)
		}
	sV <- 1/nsim*(log(Vtot[nsim])-log(Vtot[1]))
	sV2 <- 1/nsim*(log(Vtot2[nsim])-log(Vtot2[1]))
	sN <- 1/nsim*(log(Ntot[nsim])-log(Ntot[1]))
	sigma.e.V <- 1/(nsim-1)*sum((diff(log(Vtot))-sV)^2)
	sigma.e.V2 <- 1/(nsim-1)*sum((diff(log(Vtot2))-sV2)^2)
	sigma.e.N <- 1/(nsim-1)*sum((diff(log(Ntot))-sN)^2)
	list(Ntot, Vtot, Vtot2, sV, sN, sV2, sigma.e.V, sigma.e.N, sigma.e.V2)
}


sim2 <- popsim2()

#Environmental variance of underlying model (rough estimate  ):
sim2[[7]]

#Environmental variance of model ignoring x and y (rough estimate ):
sim2[[8]]

#Environmental variance of model ignoring  y (rough estimate  ):
sim2[[9]]


#Plot of total reproductive value
par(mfrow=c(1,1),bty="l",las=1)
#Plot N
plot(sim2[[1]],type="l",xlab="Time",ylab="V",lty=2,lwd=2,main="Total reproductive value" )
#Add total reproductive value V:
lines(sim2[[2]],lwd=2)
lines(sim2[[3]],lwd=2,lty=3,col=2)
#legend(30,300,c("Ignoring x and y", "True model", "Ignoring y"),lwd=2,lty=c(2,1,3),col=c(1,1,2),bty="n")

#  Values for alpha=-.1,-.05,0,.05,.1:
alphavec <- seq(-.1,.1,by=.05)


#Values stored from the calculations (using above functions, changing alpha):
R0vec <- c(.933, 1.55, 3.065, 6.758, 15.161)
G1vec <- c( 6.037, 6.113, 6.639, 7.422, 8.235)
G2vec <- c( 6.092, 5.792, 5.734, 5.674, 5.554)
DVvec <- c( 4.512, 4.068, 3.821, 3.409, 2.786  )
EVvec <- c( 0.005321641, 0.005422944, 0.006947239, 0.008160466, 0.01125797)

R0vecM2 <- c(.934, 1.553, 3.168, 7.424, 27.675)
G1vecM2 <- c(5.93, 6.141, 6.834, 7.787, 8.7)
G2vecM2 <- c(5.981, 5.815, 5.832, 5.791, 5.661)
DVvecM2 <- c( 4.647, 4.150, 3.801, 3.370, 2.814  )
EVvecM2 <- c( 0.007777611, 0.006187486, 0.00676243, 0.00741567, 0.009904812)

 
# % Difference between M2 and M1 for alpha=-0.15, -0.1,-0.05,0,.05,.1, 0.15:
 
R0diff <- c(0.01403181, 0.001218722, 0.002031259, 0.03342468 , 0.09848573)
G1diff <- c( -0.03619095, -0.01756589, 0.004632097, 0.02935322, 0.04916075)
G2diff <- c(-0.04425369, -0.01825582, 0.00412756, 0.01714592, 0.02060442)
DVdiff <- c(0.02980544, 0.0199994,-0.005339133, -0.01156182, 0.01032896)
EVdiff <- c(0.46150614,  0.14098283, -0.02660179, -0.09126881, -0.12019556) 

par(mfrow=c(1,2),bty="l", las=1,family="serif",mar=c(3,3,2,2), xaxs="i",yaxs="i",cex=1)
 plot(alphavec,R0diff*100,type="b",ylim=c(-6,12),xlab="",ylab="",xlim=c(-.12,.12),pch=19,lwd=2, xaxp=c(-.12,.12,2) ,yaxp=c(-6,12,3))
lines(alphavec,G1diff*100,lty=2,pch=19,type="b" ,lwd=2,col=2)
lines(alphavec,G2diff*100,lty=3,pch=19,type="b",lwd=2,col=3)
lines(alphavec,DVdiff*100,lty=5,pch=19,type="b",lwd=2,col=4)

legend(-.13,12,c(expression(R[0]),expression(G[1]),expression(G[2]), expression(sigma[d]^2)),bty="n",lty=1:5,lwd=2,col=1:4,cex=1.2)
mtext("Difference (%)",2,2,las=0,cex=1.2)
mtext(expression(alpha),1,2,cex=1.2)
abline(h=0,lty=3)
mtext("E",3,0,at=-.17,cex=1.5)

plot(alphavec,EVdiff*100,type="b",ylim=c(-20,50),xlab="",ylab="",xlim=c(-.12,.12),pch=19,lwd=2,xaxp=c(-.12,.12,2) ,yaxp=c(-20,50,2))
mtext("Difference (%)",2,2,las=0,cex=1.2)
mtext(expression(alpha),1,2,cex=1.2)
mtext("F",3,0,at=-.17,cex=1.5)
 abline(h=0,lty=3)
legend(0,50, expression(sigma[e]^2),bty="n",lty=1 ,lwd=2,col=1,cex=1.2)
 
