# Supplementary material for: Individual heterogeneity in life histories and eco-evolutionary dynamics
Source: Ecol Lett. 2015 Mar 23;18(5):417–32. doi: 10.1111/ele.12421 (PMC4524410; doi:10.1111/ele.12421)
Supplement: Supplementary file 2 [file ele0018-0417-sd2.zip › RscriptExample1Color.R]

#==========================================================
#Supplementary material to "Individual heterogeneity in life histories and eco-evolutionary dynamics"  
#Vindenes and Langangen, 2015, Ecology Letters.
#Theoretical example with color (red/green) and size structure
#=========================================================
#This code was used for example 1 (figure 2) in the main text, investigating effects of ignoring heterogeneity.

#Dynamic trait x: Body size (continuous trait)
#Static trait y: Color (discrete trait, red: y=0,  green: y=1) 

#=========================================================
#SETUP
#=========================================================
#Clear workspace? 

#rm(list=ls())

 
#--------------------------
#Load packages
#--------------------------

library(MASS)
#--------------------------
#Define some functions
#--------------------------

#Calculate lambda, stable structure and reproductive value based on eigen-analysis.   
 
wvlambda <- function(Kmat){
 ev <- eigen(Kmat)
 tev <- eigen(t(Kmat))
 lmax <- which.max(Re(ev$values))
 W <- ev$vectors
 V <- tev$vectors
 w <- as.matrix(abs(Re(W[, lmax]))/sum(abs(Re(W[, lmax]))))
 w <- w/(sum(w))
 v <- as.matrix(abs(Re(V[, lmax])))
 v <- v/sum(w*v )
 v <- ifelse(w*v <= 0, 0, v)
 return(list("lambda"=max(Re(ev$values)),"w"=w,"v"=v))
}

#Alternative: Calculate lambda for a matrix K, using projection 
lambdafun <- function(K, tol=1e-10) {
	n <- length(K[1,])
	Nt <- rep(1,n)
	lam <- 1
	prev.lam <- .5
	while (abs(lam-prev.lam)>tol){
		prev.lam <- lam
		Nt.new <- K %*% Nt
		lam <- sum(Nt.new) / sum(Nt)
		Nt <- Nt.new
		}
	lam
	}
 

#Logit function
logit <- function(x){
	log(x/(1-x))
}

inv.logit <- function(x){
	1/(1+exp(-x))
}
#--------------------------
#INITIALIZE MODEL 
#--------------------------

#Lower and upper limits for dynamic trait, "body size" x (changes over life)
Lx<-5
Ux<-120

#Dimension of x (for discretization)
n <- 300

#Dynamic trait vector
x <- seq(Lx, Ux, length=n)

#Bin size
dx <- x[2]-x[1]

#Use midpoint rule?
#x <- seq(Lx+dx/2,Ux-dx/2,length=n)
#dx <- x[2]-x[1]

#Static trait y (color):  
#0=red
#1=green

y <- c(0,1)

m <- 2

#Since y (color) is a discrete trait
dy <- 1


 
#==========================================
#DEFINE VITAL RATE FUNCTIONS
#==========================================
#Fecundity, Offspring distribution, Survival, Growth distribution

#In vital rate functions, "w" is a random effect (set to 0 for deterministic model), 
#to be used in calculations of environmental stochasticity.


#******************************************
#FECUNDITY
#******************************************
#------------------------------------------
#Maturity reaction norm
#------------------------------------------
pm <- function(x, y, pm0=-15, pm1=.5, pm2=4){
	1/(1+exp(-pm0-pm1*x+pm2*(1-y)))
}

#------------------------------------------
#Total fecundity
#------------------------------------------
#Number of (female) offspring produced per female, surviving to age 1 
#Modeled on a square root scale

fecundity <- function(x, y=0, w=0){
	pm(x,y)*.12*( .05*x+   4*y-.02*y*x-.0003*y*x^2+w)^2
}
par(mfrow=c(1,1),bty="l", las=1,family="serif",mar=c(3,4,2,2), xaxs="i",yaxs="i")
plot(x,fecundity(x,y=0),xlab="", type="l",col="darkred",lty=2,lwd=2,ylim=c(0,5), ylab="",main="Fecundity")
lines(x,fecundity(x,y=1),col="darkgreen",lty=3,lwd=2)
legend(20,5,c("Red","Green"),bty="n",lty=c(2,3), col=c("darkred","darkgreen"),text.col=c("darkred","darkgreen"),lwd=2)
mtext("Size x",1,2)
mtext(expression(b(x,y)),2,2,las=0)
 
#******************************************
#SURVIVAL PROBABILITY
#****************************************** 
survival <- function(x, y, w=0){	
		1/(1+exp(1*(y-1) - 0.0002 *x^2*(y-1)-.04*x*y+1*y+ 0.00018 *x^2*(y)+w))	
 	}
par(mfrow=c(1,1),bty="l", las=1,family="serif",mar=c(3,4,2,2), xaxs="i",yaxs="i")
plot(x, survival(x,y=0),xlab="", type="l",col="darkred",lty=2,lwd=2,ylim=c(0,1), ylab="",main="Survival")
lines(x, survival(x,y=1),col="darkgreen",lty=3,lwd=2)
legend(20,1,c("Red","Green"),bty="n",lty=c(2,3), col=c("darkred","darkgreen"),text.col=c("darkred","darkgreen"),lwd=2)
mtext("Size x",1,2)
mtext(expression(s(x,y)),2,2,las=0)
 
#******************************************
#DYNAMIC TRANSITIONS (Growth, transition in x)
#****************************************** 

#Mean x' (size next year) given x and y
xmean <- function(x,y=0,w=0){
	 20 + 0.8*x - 10*y +.1*x*y+w
}

#Variance of x' as function of x and y (in our example no effect of y)
xvar <- function(x,y=0){
	14 * exp(-0.007*x)
}


par(mfrow=c(1,2),bty="l", las=1,family="serif",mar=c(3,4,2,2), xaxs="i",yaxs="i")
plot(x, xmean(x,y=0),xlab="", type="l",col="darkred",lty=2,lwd=2,ylim=c(0,Ux), ylab="",main="Mean of x'")
lines(x, xmean(x,y=1),col="darkgreen",lwd=2,lty=3)
lines(x,x,lty=3,col=8,lwd=2)
mtext("Size x",1,2)
mtext(expression(mu[G](x,y)),2,2,las=0)
legend(10,110,c("Red","Green"),col=c("darkred","darkgreen"),lty=c(2,3),lwd=2,bty="n",text.col=c("darkred","darkgreen"),cex=1.3)

 
plot(x, xvar(x,y=0),type="l",  lwd=2,col=1, xlab="",ylab="",main="Variance of x'",ylim=c(0,15))
mtext("Size x",1,2)
mtext(expression(paste(sigma[G]^2,(x))),2,2,las=0)


#Density distribution for  x' (xprime), given current value of x and y
#Here, a lognormal distribution 

Transition.x <- function(x, xprime, y=0, w=0){
	mu <- xmean(x=x, y=y, w=w)
	var <- xvar(x=x, y=y)
	x2 <- dlnorm(xprime, meanlog=log(mu)-.5*log(1+ var/(mu^2)), sdlog=sqrt(log(1+ var/(mu^2))))
	x2/sum(x2*dx)
	}
 

 
#******************************************
#Offspring distribution of dynamic trait x
#******************************************  
#Assume red individuals have larger offspring than green individuals
#Offspring size independent of parent size
xmean.off <- function(x,y=0,w=0){
	20-y*5+0*x+w
}

#Variance (assumed constant, not depending on x or color)
xvar.off <- function(x,y){
	rep(10,length(x))
}

par(mfrow=c(1,2),bty="l", las=1,family="serif",mar=c(3,4,2,2), xaxs="i",yaxs="i")
plot(x, xmean.off(x,y=0),lwd=2,lty=2,type="l",col="darkred",ylim=c(0,30), xlab="", ylab="",main="Offspring mean of x'")
lines(x, xmean.off(x,y=1),col="darkgreen",lwd=2,lty=3)
mtext("Parent size x",1,2)
mtext(expression(mu[F](x,y)),2,2,las=0)
legend(10,30,c("Red parent","Green parent"),col=c("darkred","darkgreen"), lty=c(2,3), lwd=2, bty="n", text.col=c("darkred","darkgreen"),cex=1.3)

 
plot(x, xvar.off(x,y=0),type="l",lwd=2,col=1, xlab="",ylab="",main="Offspring variance of x'" ,ylim=c(0,15))
mtext("Parent size x",1,2)
mtext(expression(paste(sigma[F]^2,(x))),2,2,las=0)


#Distribution of offspring values x'(xprime), given parental value of x and y
#A lognormal distribution, since size is non-negative
off.dist.x <- function(x, xprime, y=0,w=0){
	mu <- xmean.off(x=x, y=y,w=w)
	var <- xvar.off(x=x,y=y)
	x2 <- dlnorm(xprime, meanlog=log(mu)-.5*log(1+ var/(mu^2)), sdlog=sqrt(log(1+ var/(mu^2))))
	x2/sum(x2*dx)
}

 

#******************************************
#Offspring distribution of color
#******************************************  
#Here, we assume offspring color is randomly assigned, i.e. independently of parental color or size. For an example treating color as a genetic trait (leading to frequency dependent dynamics), see example provided in appendix S4 and the corresponding R code.

#"PR": the probability that an offspring is red
off.dist.y <- function(PR=0.5, w=0){
	a <- logit(PR)
	z <- inv.logit(a+w)
	c(z,1-z)
}

par(mfrow=c(1,1),bty="l", las=1,family="serif",mar=c(3,4,2,2), xaxs="i",yaxs="i")
barplot(off.dist.y(),ylim=c(0,1), col=c("darkred","darkgreen"), ylab="", xaxt="n" )
#axis(side=2,labels=F,pos=.16)
mtext("Probability offspring color",2,2,cex=1,las=0)
 
#==========================================
#PROJECTION KERNEL 
#==========================================

K.kernel <- function(){
	Sarray<- Barray <- array(NA,dim=c(n,n,m,m))
	ymat <- diag(1,m,m)
	offvec.y <- off.dist.y( )
	for(l in 1:m){
		sxvec <- survival (x=x,y=y[l])
		bxvec <- fecundity (x=x,y=y[l])
		for(j in 1:n){
				for(k in 1:m){
				Sarray[,j,k,l] <- Transition.x(x=x[j],xprime=x,y=y[l])* sxvec[j]*ymat[k,l]*dx
				Barray[,j,k,l] <- off.dist.x(xprime=x, x=x[j],y=y[l])*dx* offvec.y[k]*bxvec[j]
				}
			}
	}
	K.array <- Sarray + Barray
	Kmat <- matrix(NA, n*m, n*m)
	for(i in 1:m){
		for(j in 1:m){
			Kmat[(n*(i-1)+1):(i*n),(n*(j-1)+1):(j*n)] <- K.array[,,i,j]
			}
		}
	Kmat 
	}


K <- K.kernel()

#Plot the projection kernel 
par(mfrow=c(1,1), bty="o", mar=c(3,3,3,3),cex.axis=1, xaxs="i",yaxs="i",las=0)
image(1:(m*n),1:(m*n),t(K[(m*n):1,1:(m*n)]),lty=1,lwd=.5,xaxt="n",xaxs="i",yaxs="i",yaxt="n",xlab=" ",ylab=" ",main="Projection kernel",col=gray(seq(.6,1,.01)))
contour(1:(2*n),1:(2*n),t(K[(2*n):1,1:(2*n)]),lty=1,lwd=.3, add=T,levels=seq(0,.12,.01))
axis(side=1,line=0,at=seq(1,2*n,length=3),labels=F)
axis(side=1,line=0,at=seq(n/2,2*n-n/2,length=2),labels=c("Red","Green"),tick=F)
#mtext("Size",side=1,line=2)
axis(side=2,line=0,at=seq(1,2*n,length=3),labels=F)
axis(side=2,line=0,at=seq(n/2,2*n-n/2,length=2),labels=c("Green","Red"),tick=F)
#mtext("Size",side=2,line=2,las=0)
abline(v=n,lty=3)
abline(v=2*n,lty=3)
abline(h=n,lty=3)
abline(h=2*n,lty=3)
mtext(rep(0,2),side=1,line=0,at=c(8,n+8),cex=1)
mtext(rep(120,2),side=1,line=0,at=c(n-15,2*n-15),cex=1)
mtext(rep(120,2),side=2,line=0,at=c(25,n+25),cex=1,las=1)
mtext(rep(0,2),side=2,line=0,at=c(n-15,2*n-15),cex=1,las=1)


#----------------------------------------------------
#Get lambda, u and v
#----------------------------------------------------

res <- wvlambda(Kmat=K)

lambda <- res$lambda
lambda


stable.structure <- res$w
repr.values <- res$v


#Create matrix for stable structure and reproductive values
stmat1 <- vmat1<- matrix(NA, nrow=n,ncol=m)
for (i in 0:(m-1)){
	stmat1[,i+1]<- stable.structure[(i*n+1):((i+1)*n)]
	vmat1[,i+1]<- repr.values[(i*n+1):((i+1)*n)]
}

#Use approxfun to create a function for stable structure (used later)
uxyfun <- function(z,y=0){
	x1<-stmat1[,1]
	x2<-stmat1[,2] 
	if(y==0){
		fu<-approxfun(x,x1)
	}
	if(y==1){
		fu<-approxfun(x,x2)
	}
	fu(z)
	}


#Marginal stable distributions of x and y:
ux1 <- apply(stmat1  , 1,sum)
uy1 <- apply(stmat1 , 2,sum)
 
names(uy1) <- c("Red","Green")


par(mfrow=c(1,2),bty="l", las=1,family="serif",mar=c(3,5,2,2), xaxs="i",yaxs="i")
plot(x, ux1 ,type="l",col=1,lwd=2,xlab="", ylab="",main=" Stable size distribution",ylim=c(0,.02), cex.axis=1)
lines(x, uxyfun(x) ,col="darkred",lwd=2,lty=2)
lines(x, uxyfun(x,y=1) ,col="darkgreen",lwd=2,lty=3)
legend(50,.02,c("Red","Green", "Both"),lwd=2,lty=c(2,3,1),col=c("darkred","darkgreen",1),bty="n",text.col=c("darkred","darkgreen",1),cex=1.2)
mtext(expression(u(x)),2,3,cex=1.2,las=0)
mtext("Size x",1,2,cex=1.2)
barplot(uy1, col=c("darkred","darkgreen"),ylab="",xlab="",xaxt="n", main=" Marginal color distribution",ylim=c(0,1),cex.axis=1  )
mtext(c("Red","Green"),1,cex=1.2,at=c(.7,1.9))


#Reproductive values
par(mfrow=c(1,1),bty="l", las=1,family="serif",mar=c(2,3,2,2), xaxs="i",yaxs="i")
plot(x, vmat1[,1],type="l",col="darkred",lwd=2,lty=2,xlab="",xaxp=c(Lx,Ux ,1),yaxp=c(0,6,1),ylab="",main=" Reproductive value",ylim=c(0,6), cex.axis=1 )
lines(x, vmat1[,2],col="darkgreen",lwd=2,lty=3)
 legend(50,5,c("Red","Green" ),lwd=2,lty=c(2,3),col=c("darkred","darkgreen" ),bty="n",text.col=c("darkred","darkgreen"),cex=1.2)
 
 
 
#==========================================
#OTHER KERNELS 
#==========================================
S.kernel <- function(){
	Sarray  <- array(NA,dim=c(n,n,m,m))
	ymat <- diag(1,m,m)
	for(l in 1:m){
		sxvec <- survival (x=x,y=y[l])
		for(j in 1:n){
				for(k in 1:m){
				Sarray[,j,k,l] <- Transition.x(x=x[j],xprime=x,y=y[l])* sxvec[j]*ymat[k,l]*dx
				}
			}
	}
	Kmat <- matrix(NA, n*m, n*m)
	for(i in 1:m){
		for(j in 1:m){
			Kmat[(n*(i-1)+1):(i*n),(n*(j-1)+1):(j*n)] <- Sarray[,,i,j]
			}
		}
	Kmat 
	}


B.kernel <- function(){
	Barray <- array(NA,dim=c(n,n,m,m))
	offvec.y <- off.dist.y( )
	for(l in 1:m){
		bxvec <- fecundity (x=x,y=y[l])
		for(j in 1:n){
				for(k in 1:m){
				Barray[,j,k,l] <- off.dist.x(xprime=x, x=x[j],y=y[l])*dx* offvec.y[k]*bxvec[j]
				}
			}
	}
	Kmat <- matrix(NA, n*m, n*m)
	for(i in 1:m){
		for(j in 1:m){
			Kmat[(n*(i-1)+1):(i*n),(n*(j-1)+1):(j*n)] <- Barray[,,i,j]
			}
		}
	Kmat 
	}
 

T.kernel <- function(){
	Sarray  <- array(NA,dim=c(n,n,m,m))
	ymat <- diag(1,m,m)
	for(l in 1:m){
		for(j in 1:n){
				for(k in 1:m){
				Sarray[,j,k,l] <- Transition.x(x=x[j],xprime=x,y=y[l])*  ymat[k,l]*dx
				}
			}
	}
	Kmat <- matrix(NA, n*m, n*m)
	for(i in 1:m){
		for(j in 1:m){
			Kmat[(n*(i-1)+1):(i*n),(n*(j-1)+1):(j*n)] <- Sarray[,,i,j]
			}
		}
	Kmat 
	}
 

O.kernel <- function(){
	Barray <- array(NA,dim=c(n,n,m,m))
	offvec.y <- off.dist.y( )
	for(l in 1:m){
		bxvec <- fecundity (x=x,y=y[l])
		for(j in 1:n){
				for(k in 1:m){
				Barray[,j,k,l] <- off.dist.x(xprime=x, x=x[j],y=y[l])*dx* offvec.y[k] 
				}
			}
	}
	Kmat <- matrix(NA, n*m, n*m)
	for(i in 1:m){
		for(j in 1:m){
			Kmat[(n*(i-1)+1):(i*n),(n*(j-1)+1):(j*n)] <- Barray[,,i,j]
			}
		}
	Kmat 
	}
 
 
 
T.matrix <- T.kernel()	
O.matrix <- O.kernel()	

 
par(mfrow=c(1,1), bty="o", mar=c(3,3,3,3),cex.axis=1, xaxs="i",yaxs="i",las=0)
image(1:(m*n),1:(m*n),t(T.matrix[(m*n):1,1:(m*n)]),lty=1,lwd=.5,xaxt="n",xaxs="i",yaxs="i",yaxt="n",xlab=" ",ylab=" ",main="Growth kernel",col=gray(seq(.6,1,.01)))
contour(1:(2*n),1:(2*n),t(T.matrix[(2*n):1,1:(2*n)]),lty=1,lwd=.3, add=T,levels=seq(0,.12,.01))
axis(side=1,line=0,at=seq(1,2*n,length=3),labels=F)
axis(side=1,line=0,at=seq(n/2,2*n-n/2,length=2),labels=c("Red","Green"),tick=F)
#mtext("Size",side=1,line=2)
axis(side=2,line=0,at=seq(1,2*n,length=3),labels=F)
axis(side=2,line=0,at=seq(n/2,2*n-n/2,length=2),labels=c("Green","Red"),tick=F)
#mtext("Size",side=2,line=2,las=0)
abline(v=n,lty=3)
abline(v=2*n,lty=3)
abline(h=n,lty=3)
abline(h=2*n,lty=3)
mtext(rep(0,2),side=1,line=0,at=c(8,n+8),cex=1)
mtext(rep(120,2),side=1,line=0,at=c(n-15,2*n-15),cex=1)
mtext(rep(120,2),side=2,line=0,at=c(25,n+25),cex=1,las=1)
mtext(rep(0,2),side=2,line=0,at=c(n-15,2*n-15),cex=1,las=1)
 
 
par(mfrow=c(1,1), bty="o", mar=c(3,3,3,3),cex.axis=1, xaxs="i",yaxs="i",las=0)
image(1:(m*n),1:(m*n),t(O.matrix[(m*n):1,1:(m*n)]),lty=1,lwd=.5,xaxt="n",xaxs="i",yaxs="i",yaxt="n",xlab=" ",ylab=" ",main="Parent/Offspring transitions",col=gray(seq(.6,1,.01)))
contour(1:(2*n),1:(2*n),t(O.matrix[(2*n):1,1:(2*n)]),lty=1,lwd=.3, add=T,levels=seq(0,.12,.01))
axis(side=1,line=0,at=seq(1,2*n,length=3),labels=F)
axis(side=1,line=0,at=seq(n/2,2*n-n/2,length=2),labels=c("Red","Green"),tick=F)
#mtext("Size",side=1,line=2)
axis(side=2,line=0,at=seq(1,2*n,length=3),labels=F)
axis(side=2,line=0,at=seq(n/2,2*n-n/2,length=2),labels=c("Green","Red"),tick=F)
#mtext("Size",side=2,line=2,las=0)
abline(v=n,lty=3)
abline(v=2*n,lty=3)
abline(h=n,lty=3)
abline(h=2*n,lty=3)
mtext(rep(0,2),side=1,line=0,at=c(8,n+8),cex=1)
mtext(rep(120,2),side=1,line=0,at=c(n-15,2*n-15),cex=1)
mtext(rep(120,2),side=2,line=0,at=c(25,n+25),cex=1,las=1)
mtext(rep(0,2),side=2,line=0,at=c(n-15,2*n-15),cex=1,las=1)

 
 
 
#==========================================
#Net reproductive rate R0 
#==========================================

Bmatrix <- B.kernel()
Smatrix <- S.kernel()

Rmatrix <- Bmatrix%*%solve(diag(1,n*m,n*m)-Smatrix)


par(mfrow=c(1,1), bty="o", mar=c(3,3,3,3),cex.axis=1, xaxs="i",yaxs="i",las=0)
image(1:(m*n),1:(m*n),t(Rmatrix[(m*n):1,1:(m*n)]),lty=1,lwd=.5,xaxt="n",xaxs="i",yaxs="i",yaxt="n",xlab=" ",ylab=" ",main="Net reproduction kernel",col=gray(seq(.6,1,.01)))
contour(1:(2*n),1:(2*n),t(Rmatrix[(2*n):1,1:(2*n)]),lty=1,lwd=.3, add=T,levels=seq(0,.4,.02))
axis(side=1,line=0,at=seq(1,2*n,length=3),labels=F)
axis(side=1,line=0,at=seq(n/2,2*n-n/2,length=2),labels=c("Red","Green"),tick=F)
#mtext("Size",side=1,line=2)
axis(side=2,line=0,at=seq(1,2*n,length=3),labels=F)
axis(side=2,line=0,at=seq(n/2,2*n-n/2,length=2),labels=c("Green","Red"),tick=F)
#mtext("Size",side=2,line=2,las=0)
abline(v=n,lty=3)
abline(v=2*n,lty=3)
abline(h=n,lty=3)
abline(h=2*n,lty=3)
mtext(rep(0,2),side=1,line=0,at=c(8,n+8),cex=1)
mtext(rep(120,2),side=1,line=0,at=c(n-15,2*n-15),cex=1)
mtext(rep(120,2),side=2,line=0,at=c(25,n+25),cex=1,las=1)
mtext(rep(0,2),side=2,line=0,at=c(n-15,2*n-15),cex=1,las=1)

 
 
#Net reproductive rate
R0 <- wvlambda( Kmat=Rmatrix)$lam

#==========================================
#Generation time
#==========================================
#For details see for instance Ellner & Rees 2006 (American Naturalist), Caswell 2001, Bienvenu et al. 2013 (arXiv:1307.6692),

#-------------------------------------------------------------
#ALT 1. The time for population to grow by a factor of R0
#-------------------------------------------------------------

G1 <- log(R0)/log(lambda)

#-------------------------------------------------------------
#ALT 2. Mean age of mothers at stable dist. (see Bienvenu et al. 2013 )
#-------------------------------------------------------------

G2 <- lambda*t(repr.values)%*%(stable.structure )/t(repr.values)%*%Bmatrix%*%(stable.structure )


#=============================================================
#DEMOGRAPHIC VARIANCE
#=============================================================
#Assuming Poisson reproduction (for other distributions change variance in fecundity accordingly)
#Mean and variance in reproductive value next year of individuals and their offspring


#Find 1. and 2. moments of reproductive value distribution
meanvs <- meanvb <- starvs <- starvb<- rep(NA,m*n)

for(i in 1:(m*n)){
		meanvs[i] <- (T.matrix[,i]) %*% repr.values
		starvs[i] <- (T.matrix[,i]) %*% (repr.values^2)
		}
		
 		
for(i in 1:(m*n)){
		meanvb[i] <- (O.matrix[,i]) %*%  repr.values
		starvb[i] <- (O.matrix[,i]) %*%  repr.values ^2		
		}
		
 
	
 

#Survival and fecundity in one vector
svec <- bvec <- rep(NA,n*m)
for(j in 1:m){
	svec[(n*(j-1)+1):(j*n)] <- survival(x=x,y=y[j])
	bvec[(n*(j-1)+1):(j*n)] <- fecundity(x=x,y=y[j])
}

#Components of demographic variance
Qvec <- meanvs ^2 * svec * (1-svec) + meanvb^2 * bvec  + svec * (starvs - meanvs^2) + bvec * (starvb-meanvb^2) 

#Survival contributions to demographic variance
QS <-	stable.structure*(meanvs^2 * svec * (1-svec)  + svec* (starvs - meanvs^2))

#Fecundity contributions to demographic variance
QB <-	stable.structure*(meanvb^2 * bvec  + bvec* (starvb - meanvb^2))

 
#Demographic variance (for log scale multiply by lambda^(-2))

Dvar <- sum(stable.structure*Qvec)
 


#==========================================
#COMPARISON MODEL B
#==========================================
#Model ignoring color y, but including size x
  
#--------------------------
#Survival
#--------------------------
survival.B <- function(x, w=0 ){
	smat <- matrix(NA,n,m)
	for(i in 1:m){
		smat[,i] <- survival(x=x, y=y[i],w=w)*uxyfun(z=x,y=y[i])
	}
	apply(smat,1,sum)/apply(stmat1,1,sum)
}
svecB <- survival.B(x)

 
par(mfrow=c(1,1),bty="l", las=1,family="serif",mar=c(2,3,2,2), xaxs="i",yaxs="i")
plot(x, survival(x,y=0),xaxt="n",yaxp=c(0,1,1),type="l",col="darkred",lty=2,lwd=2,ylim=c(0,1), ylab="",main="Survival")
lines(x, survival(x,y=1),col="darkgreen",lty=3,lwd=2)
mtext("Size x",1,1)
lines(x, survival.B(x ),lwd=2)
mtext("Survival probability",2,1,las=0)
legend(70,1,c("Red","Green","Ignoring color"),col=c("darkred","darkgreen",1),lty=c(2,3,1),lwd=2,bty="n",text.col=c("darkred","darkgreen",1),cex=1.3)
 
#--------------------------
#Fecundity
#--------------------------
fecundity.B <- function(x, w=0 ){
	bmat<-matrix(NA,n,m)
	for(i in 1:m){
		 		bmat[,i] <- fecundity(x, y=y[i],w=w)*uxyfun(z=x,y=y[i])
	}
	apply(bmat,1,sum)/apply(stmat1,1,sum)
}

bvecB <- fecundity.B(x)


par(mfrow=c(1,1),bty="l", las=1,family="serif",mar=c(2,3,2,2), xaxs="i",yaxs="i")
plot(x,fecundity(x,y=0),xaxt="n",,yaxp=c(0,5,1),type="l",col="darkred",lty=2,lwd=2,ylim=c(0,5), ylab="",main="Fecundity ")
lines(x,fecundity(x,y=1),col="darkgreen",lty=3,lwd=2)
lines(x, fecundity.B(x ),lwd=2)
mtext("Size x",1,1)
mtext("Fecundity",2,1,las=0)
legend(70,5,c("Red","Green","Ignoring color"),col=c("darkred","darkgreen",1),lty=c(2,3,1),lwd=2,bty="n",text.col=c("darkred","darkgreen",1),cex=1.3)

 
#-------------------------- 
#Dynamic transitions (Growth) of x   
#--------------------------

Transition.x.B <- function(z=20, xprime=x,  wt=0, ws=0  ){
	Gmat <- Gmat2 <- matrix(NA,n,m)
		for(i in 1:m){
		Gmat[,i] <- Transition.x(x=z, xprime=xprime, y=y[i],w=wt)*uxyfun(z=z,y=y[i])* survival(x=z,y=y[i],w=ws )
		Gmat2[,i] <- survival(x=z ,y=y[i],w=ws)*uxyfun(z=z,y=y[i])
		}
	(apply(Gmat,1,sum)/apply(Gmat2,1,sum))
	}
#Check it sums to 1 
sum(Transition.x.B(z=50 ,xprime=x)*dx)

#Plot for one x value
xc <- 20
par(mfrow=c(1,1),bty="l", las=1,family="serif",mar=c(2,3,2,2), xaxs="i",yaxs="i")
plot(x, Transition.x.B(z=xc, xprime=x ),type="l",  xlab="",ylab="", xaxp=c(0,Ux,1), yaxp=c(0,.2,1), ylim=c(0,.2),lwd=2,lty=1 ,main="Distribution of x'") 
lines(x, Transition.x(x=xc,xprime=x,y=0 ),col= "darkred" ,lwd=2,lty=2)
lines(x, Transition.x(x=xc,xprime=x,y=1 ),col="darkgreen",lwd=2,lty=2)
mtext(expression(g(paste("x';",x))),2,las=0)
mtext("Size x'",1,cex=1.2)
legend(10,.2,c("Red","Green","Ignoring color"),col=c("darkred","darkgreen",1),lty=c(2,3,1),lwd=2,bty="n",text.col=c("darkred","darkgreen",1),cex=1.3)


	
#Distribution of offspring x'
off.dist.x.B <- function(z, xprime,  wb=0, wy=0,wx=0  ){
	Gmat <- array(NA,dim=c(n,m,m))
	Gmat2 <- matrix(NA,n,m)
	offy<-off.dist.y()*dy
	for(i in 1:m){
		Gmat2[,i] <- fecundity(x=z,y=y[i],w=wb)*uxyfun(z=z,y=y[i])
		for(j in 1:m){
			Gmat[,i,j] <- offy[j]*off.dist.x(x=z, xprime=xprime,y=y[i],w=wx) *uxyfun(z=z,y=y[i])* fecundity(x=z,y=y[i],w=wb)
		}
	}
	Gmat <- apply(Gmat,c(1,2),sum)
	(apply(Gmat,1,sum)/apply(Gmat2,1,sum))
	}
	
#Check that it sums to 1 	
sum(off.dist.x.B(z=50,xprime=x)*dx)

#Current size of parent x, for plot of density distribution
Cx<-50

par(mfrow=c(1,1),bty="l", las=1,family="serif",mar=c(2,3,2,2), xaxs="i",yaxs="i")
plot(x, off.dist.x(x=Cx,xprime=x,y=0),type="l", ylim=c(0,.2), xaxp=c(0,Ux,1),yaxp=c(0,.2,1),  lwd=2, col="darkred", xlab="",ylab="",main="Offspring distribution of x'",lty=2)
lines(x, off.dist.x(x=Cx,xprime=x,y=1),lty=3,col="darkgreen",lwd=2)
lines(x, off.dist.x.B(z=Cx,xprime=x),lwd=2)
mtext(expression(f(paste(x,"'"), x)),2,1,cex=1,las=0)
mtext("size x'",1,1)
legend(10,.2,c("Red parents","Green parents","Ignoring color"),col=c("darkred","darkgreen",1),lty=c(2,3,1),lwd=2,bty="n",text.col=c("darkred","darkgreen",1),cex=1.3)

#--------------------------------------------------
#KERNELS
#--------------------------------------------------

K.kernel.B <-function( ){
	Smat <- Bmat  <- matrix(0, n, n)
	svec <- survival.B(x)
	bvec <- fecundity.B(x)
		for (i in 1:n){
		Smat[,i] <-  svec[i]*Transition.x.B(z=x[i], xprime=x ) * dx
		Bmat[,i]<- bvec[i]*off.dist.x.B(z=x[i],xprime=x ) * dx
		}
	Smat+Bmat
	}
	
S.kernel.B <-function( ){
	Smat   <- matrix(0, n, n)
	svec <- survival.B(x)
		for (i in 1:n){
		Smat[,i] <-  svec[i]*Transition.x.B(z=x[i], xprime=x ) * dx
		}
	Smat 
	}	

B.kernel.B <-function( ){
	Bmat  <- matrix(0, n, n)
	bvec <- fecundity.B(x)
		for (i in 1:n){
		Bmat[,i]<- bvec[i]*off.dist.x.B(z=x[i],xprime=x ) * dx
		}
	Bmat
	}
	
T.kernel.B <-function( ){
	Smat   <- matrix(0, n, n)		
	for (i in 1:n){
		Smat[,i] <-  Transition.x.B(z=x[i], xprime=x ) * dx
		}
	Smat 
	}	

O.kernel.B <-function( ){
	Bmat  <- matrix(0, n, n)
		for (i in 1:n){
		Bmat[,i]<- off.dist.x.B(z=x[i],xprime=x ) * dx
		}
	Bmat
	}


 #TRANSITIONS:

 T.matrix.B <- T.kernel.B()	
 O.matrix.B <-  O.kernel.B()	
 
 
par(mfrow=c(1,1), bty="o", mar=c(3,3,3,3),cex.axis=1, xaxs="i",yaxs="i",las=0)
image(1:(n),1:(n),t(T.matrix.B[(n):1,1:(n)]),lty=1,lwd=.5,xaxt="n",xaxs="i",yaxs="i",yaxt="n",xlab=" ",ylab=" ",main="Growth transitions",col=gray(seq(.6,1,.01)))
contour(1:(n),1:(n),t(T.matrix.B[(n):1,1:(n)]),lty=1,lwd=.3, add=T,levels=seq(0,.1,.01))
mtext("From size",side=1,line=1)
mtext("To size",side=2,line=1,las=0)
mtext(0,side=1,line=0,at=3,cex=1)
mtext(120,side=1,line=0,at=n-3,cex=1)
mtext(120,side=2,line=0,at=7,cex=1,las=1)
mtext(0,side=2,line=0,at=n-3,cex=1,las=1)
 
par(mfrow=c(1,1), bty="o", mar=c(3,3,3,3),cex.axis=1, xaxs="i",yaxs="i",las=0)
image(1:(n),1:(n),t(O.matrix.B[(n):1,1:(n)]),lty=1,lwd=.5,xaxt="n",xaxs="i",yaxs="i",yaxt="n",xlab=" ",ylab=" ",main="Parent/Offspring transitions",col=gray(seq(.6,1,.01)))
contour(1:(n),1:(n),t(O.matrix.B[(n):1,1:(n)]),lty=1,lwd=.3, add=T,levels=seq(0,.1,.01))
mtext("Parent size",side=1,line=1)
mtext("Offpsring size",side=2,line=1,las=0)
mtext(0,side=1,line=0,at=3,cex=1)
mtext(120,side=1,line=0,at=n-3,cex=1)
mtext(120,side=2,line=0,at=7,cex=1,las=1)
mtext(0,side=2,line=0,at=n-3,cex=1,las=1)
 

KB <- K.kernel.B()
 
 
par(mfrow=c(1,1), bty="o", mar=c(3,3,3,3),cex.axis=1, xaxs="i",yaxs="i",las=0)
image(1:(n),1:(n),t(KB[(n):1,1:(n)]),lty=1,lwd=.5,xaxt="n",xaxs="i",yaxs="i",yaxt="n",xlab=" ",ylab=" ",main="Projection kernel model B",col=gray(seq(.6,1,.01)))
contour(1:(n),1:(n),t(KB[(n):1,1:(n)]),lty=1,lwd=.3, add=T,levels=seq(0,.12,.01))
mtext("From size",side=1,line=1)
mtext("To size",side=2,line=1,las=0)
mtext(0,side=1,line=0,at=3,cex=1)
mtext(120,side=1,line=0,at=n-3,cex=1)
mtext(120,side=2,line=0,at=7,cex=1,las=1)
mtext(0,side=2,line=0,at=n-3,cex=1,las=1)

#--------------------------------------------------
#EFFECT ON LAMBDA (should be no effect)
#--------------------------------------------------
res.B <- wvlambda(Kmat=KB)

lambda.B <- res.B$lambda


lambda.B
lambda

#--------------------------------------------------
#STABLE STRUCTURE AND REPRODUCTIVE VALUES
#--------------------------------------------------
 
u.B <- res.B$w
v.B <- res.B$v


#--------------------------------------------------
#EFFECT ON R0
#--------------------------------------------------
Bmatrix.B <- B.kernel.B()
Smatrix.B <- S.kernel.B()

Rmatrix.B <- Bmatrix.B%*%solve(diag(1,n,n)-Smatrix.B)

par(mfrow=c(1,1), bty="o", mar=c(3,3,3,3),cex.axis=1, xaxs="i",yaxs="i",las=0)
image(1:(n),1:(n),t(Rmatrix.B[(n):1,1:(n)]),lty=1,lwd=.5,xaxt="n",xaxs="i",yaxs="i",yaxt="n",xlab=" ",ylab=" ",main="Net reproduction kernel model B",col=gray(seq(.6,1,.01)))
contour(1:(n),1:(n),t(Rmatrix.B[(n):1,1:(n)]),lty=1,lwd=.3, add=T,levels=seq(0,.3,.01))
mtext("From size",side=1,line=1)
mtext("To size",side=2,line=1,las=0)
mtext(0,side=1,line=0,at=3,cex=1)
mtext(120,side=1,line=0,at=n-3,cex=1)
mtext(120,side=2,line=0,at=7,cex=1,las=1)
mtext(0,side=2,line=0,at=n-3,cex=1,las=1)


R0.B <- wvlambda(Kmat = Rmatrix.B)$lam

R0.B

R0

##For this example, R0 is underestimated

#--------------------------------------------------
#EFFECT ON Generation time
#--------------------------------------------------
#Alt 1:
G1.B <- log (R0.B)/log(lambda)

G1.B
G1


#Alt 2:
G2.B <- lambda*t(v.B)%*%(u.B*dx)/t(v.B)%*%Bmatrix.B%*%(u.B*dx)

G2.B
G2

##For this example, generation time is underestimated by model B

 

 
 
#--------------------------------------------------
#EFFECT ON DEMOGRAPHIC VARIANCE
#--------------------------------------------------
#Unconditional variance in survival 
Svar.B <- function(x, w=0 ){
	sxB <-survival.B(x=x,w=w)
	sxB*(1-sxB)
}

#Unconditional variance in fecundity  
#ASSUMING POISSON DISTRIBUTION in heterogeneous model
Bvar.B <- function(x, w=0 ){
 	BVarMat <-matrix(NA,n,m)
 	bxB <- fecundity.B(x=x,w=w)
 	for(i in 1:m){
 		bx <- fecundity(x=x, y=y[i],w=w)
 		BVarMat[,i] <- (bx^2+(bx-bxB)^2)*uxyfun(z=x,y=y[i])
 	}
 	apply(BVarMat,1,sum)/apply(stmat1,1,sum)
 }


#Unconditional covariance in survival and fecundity  (ASSUMING ZERO COVARIANCE IN HETEROGENEOUS MODEL)
BScov.B <- function(x, w=0 ){
 	BSCovMat <- matrix(NA,n,m)
 	bxB <- fecundity.B(x=x,w=w)
 	sxB <- survival.B(x=x,w=w)
 	for(i in 1:m){
 		bx <- fecundity(x=x, y=y[i],w=w)
 		sx <- survival(x=x, y=y[i],w=w)
 		BSCovMat[,i] <- ((bx-bxB)*(sx-sxB))*uxyfun(z=x,y=y[i])
 	}
 	apply(BSCovMat,1,sum)/apply(stmat1,1,sum)
 }

  

#Get 1. and 2. moments of reproductive value distribution
meanvsB <- meanvbB <- starvsB <- starvbB <- rep(NA,n)

for(i in 1:(n)){
		meanvsB[i] <- (T.matrix.B[,i]) %*% v.B
		starvsB[i] <- (T.matrix.B[,i]) %*% (v.B^2)
		}
for(i in 1:(n)){
		meanvbB[i] <- (O.matrix.B[,i]) %*% v.B
		starvbB[i] <- (O.matrix.B[,i]) %*% v.B^2
		}


 

#ASSUMING POISSON FECUNDITY
Qvec.B <- meanvsB^2 * svecB * (1-svecB) + meanvbB^2 * bvecB  + svecB * (starvsB - meanvsB^2) + bvecB * (starvbB-meanvbB^2)+2* BScov.B(x)* meanvsB* meanvbB

#Demographic variance (for log scale multiply by lambda^(-2))

Dvar.B <- sum(u.B * Qvec.B)
Dvar.B
Dvar

 
#==================================================
#ENVIRONMENTAL VARIANCE 
#==================================================
 
u2 <- res$w
v2 <- res$v


#For model B
K2.B <- K.kernel.B()
res2.B <- wvlambda(Kmat=K2.B)
res2.B$lam
lambda

u2.B <- res2.B$w
v2.B <- res2.B$v
#--------------------------------------------------
#Variance covariance matrix for vital rate effects
#--------------------------------------------------
#Order of effects: Survival, Fecundity, Transition.x, off.dist.x, off.dist.y
#If covariance between vital rates, add values on non-diagonal elements

VCmat <- matrix(0, 5, 5)
diag(VCmat) <- c(.2, .3, .8, .6, .2 )


#Stochastic survival
VCmatS <- matrix(0, 5, 5)
diag(VCmatS) <- c(.4, 0,0,0,0 )

#Stochastic fecundity
VCmatB <- matrix(0, 5, 5)
diag(VCmatB) <- c(0, .6,0,0,0 )


#Plot some realisations of each vital rate
par(mfrow=c(1,2),bty="l", las=1,family="serif",mar=c(2,3,2,2), xaxs="i",yaxs="i")
plot(x,survival(x,y=0),type="l",ylim=c(0,1),main="Red survival")
for(i in 1:20)
lines(x, survival(x,y=0,w=rnorm(1,0,sqrt(VCmat[1,1]))),type="l")
plot(x, survival(x,y=1),type="l",ylim=c(0,1),main="Green survival")
for(i in 1:20)
lines(x, survival(x,y=1,w=rnorm(1,0,sqrt(VCmat[1,1]))),type="l")


par(mfrow=c(1,2),bty="l", las=1,family="serif",mar=c(2,3,2,2), xaxs="i",yaxs="i")
plot(x,fecundity(x,y=0),type="l",ylim=c(0,7),main="Red fecundity")
for(i in 1:20)
lines(x,fecundity(x,y=0,w=rnorm(1,0,sqrt(VCmat[2,2]))),type="l")
plot(x,fecundity(x,y=1),type="l",ylim=c(0,7),main="Green fecundity")
for(i in 1:20)
lines(x,fecundity(x,y=1,w=rnorm(1,0,sqrt(VCmat[2,2]))),type="l")

par(mfrow=c(1,2),bty="l", las=1,family="serif",mar=c(2,3,2,2), xaxs="i",yaxs="i")
xc<-40
plot(x,Transition.x(x=xc,xprime=x,y=0),type="l",ylim=c(0,.2),main="Red growth distribution")
for(i in 1:20)
lines(x, Transition.x(x=xc,xprime=x,y=0,w=rnorm(1,0,sqrt(VCmat[3,3]))),type="l")
plot(x, Transition.x(x=xc,xprime=x,y=1),type="l",ylim=c(0,.2),main="Green growth distribution")
for(i in 1:20)
lines(x, Transition.x(x=xc,xprime=x,y=1,w=rnorm(1,0,sqrt(VCmat[3,3]))),type="l")

xc<-40
plot(x,off.dist.x(x=xc,xprime=x,y=0),type="l",ylim=c(0,.2),main="Red offspring x distribution")
for(i in 1:20)
lines(x, off.dist.x(x=xc,xprime=x,y=0,w=rnorm(1,0,sqrt(VCmat[4,4]))),type="l")
plot(x, off.dist.x(x=xc,xprime=x,y=1),type="l",ylim=c(0,.2),main="Green offspring x distribution")
for(i in 1:20)
lines(x, off.dist.x(x=xc,xprime=x,y=1,w=rnorm(1,0,sqrt(VCmat[4,4]))),type="l")

 

#--------------------------------------------------
#Generate a number of stochastic projection functions
#--------------------------------------------------

#Generate one stochastic kernel
K.kernel.stoch <- function(wvec){
	Sarray <- Barray <- array(NA,dim=c(n,n,m,m))
	ymat <- diag(1,m,m)
	offvec.y <- off.dist.y(w=wvec[5])*dy
	for(l in 1:m){
		sxvec <- survival (x=x,y=y[l],w=wvec[1])
		bxvec <- fecundity (x=x,y=y[l],w=wvec[2])
		for(j in 1:n){
				for(k in 1:m){
				Sarray[,j,k,l] <- Transition.x(x=x[j],xprime=x,y=y[l],w=wvec[3])* sxvec[j]*ymat[k,l]*dx
				Barray[,j,k,l] <- off.dist.x(xprime=x, x=x[j],y=y[l],w=wvec[4])*dx* offvec.y[k]*bxvec[j]
				}
			}
		}
	K.array <- Sarray+ Barray
	Kmat <-  matrix(NA,n*m,n*m)
	for(i in 1:m){
		for(j in 1:m){
			Kmat[(n*(i-1)+1):(i*n),(n*(j-1)+1):(j*n)] <- K.array[,,i,j]
			}
		}
	Kmat
	}


#Generate many kernels and store them in an array
Ksim.stoch <- function(nreps =10, Sigma2=VCmat){
	wmat <- mvrnorm(n=nreps, mu=rep(0,5), Sigma=Sigma2)
	K.store <- array(NA,dim=c(n*m,n*m, nreps))
	for(l in 1:nreps){
		K.store[,,l] <- K.kernel.stoch(wvec=wmat[l,])
		}
	K.store
	}


 
#--------------------------------------------------
#Function to project the population
#--------------------------------------------------
#Given an array of projection matrices

popsim2 <- function(N0=100*u2, time=10, VCmat2=VCmat  , repval=v2, repval2=v2.B){
	KK <- Ksim.stoch(nreps=time, Sigma2=VCmat2)
	nsim <- dim(KK)[3]
	Nvec <- N0
	Vtot <- Ntot <- Vtot2 <- rep(NA, nsim+1)
	Vtot <- Ntot <- rep(NA, nsim+1)
	Ntot[1] <- sum(Nvec)
	Vtot[1] <- sum(Nvec*repval)
	Vtot2[1] <- sum((Nvec[1:n]+Nvec[(n+1):(2*n)])*repval2)
	for(j in 1:nsim){
		Nvec <- KK[,,j] %*% Nvec
		Ntot[j+1]<- sum(Nvec)
		Vtot[j+1]<- sum(Nvec*repval)
		Vtot2[j+1] <- sum((Nvec[1:n]+Nvec[(n+1):(2*n)])*repval2)
		}
	list(Ntot,Vtot,Vtot2)
	}
 
#Do many simulations (slow)
nsims<-function(nrep=500, time=30, VCmat3=VCmat){
	Nsim <- Vsim <-Vsim.B <- matrix(NA,ncol=nrep,nrow=time+1)
	for(i in 1:nrep){
		sim <- popsim2(time=time, VCmat2=VCmat3)
		Nsim[,i] <- sim[[1]]
		Vsim[,i] <- sim[[2]]
		Vsim.B[,i] <- sim[[3]]
	}
	list(Nsim, Vsim, Vsim.B)
}

#sims.S  <- nsims(VCmat=VCmatS)
#sims.B  <- nsims(VCmat=VCmatB)
#sims  <- nsims(VCmat=VCmat)

#save(sims,sims.S,sims.B,file="SimsColorEx.R")

#Use existing simulations?
#load("SimsColorEx.R")
Vsims.SC  <- sims.S [[1]]
Vsims.SA  <- sims.S [[2]]
Vsims.SB  <- sims.S [[3]]

Vsims.BC  <- sims.B [[1]]
Vsims.BA  <- sims.B [[2]]
Vsims.BB  <- sims.B [[3]]

VsimsC  <- sims [[1]]
VsimsA  <- sims [[2]]
VsimsB  <- sims [[3]]

#-------------------------------
#Plot some realisations of each
#-------------------------------
lims <-1:5
tlims<-1:20
par(mfrow=c(3,1),bty="l", las=1,family="serif",mar=c(3,4,2,2), xaxs="i",yaxs="i")
matplot(Vsims.SA[tlims,lims],type="l",col=1, lty=1, lwd=2, ylab="",ylim=c(0, 600),xlab="Time",main="Stochastic survival")
matlines(Vsims.SB [tlims,lims],type="l",col=1, lty=2, lwd=2)
matlines(Vsims.SC [tlims,lims],type="l",col=1, lty=3, lwd=2)
mtext("V",2,3,las=1)
mtext("Time",1,2)
legend(5,3000,c("Size/color","Size","Unstructured"),bty="n",lty=c(1,2,3),lwd=2)

matplot(Vsims.BA[tlims,lims],type="l",col=1, lty=1, lwd=2, ylab="",ylim=c(0, 600),xlab="Time",main="Stochastic fecundity")
matlines(Vsims.BB [tlims,lims],type="l",col=1, lty=2, lwd=2)
matlines(Vsims.BC [tlims,lims],type="l",col=1, lty=3, lwd=2)
mtext("V",2,3,las=1)
mtext("Time",1,2)

matplot(VsimsA[tlims,lims],type="l",col=1, lty=1, lwd=2, ylab="",ylim=c(0, 600),xlab="Time",main="Stochasticity in all vital rates")
matlines(VsimsB [tlims,lims],type="l",col=1, lty=2, lwd=2)
matlines(VsimsC [tlims,lims],type="l",col=1, lty=3, lwd=2)
mtext("V",2,3,las=1)
mtext("Time",1,2)


#*******************************
#Stochastic growth rate/
#*******************************
#Environmental variance
#*******************************

#Return stochastic growth rate and environmental variance, for all three models

Stochres <- function(simlist=sims){
	Nsims  <- simlist [[1]]
	Vsims  <- simlist [[2]]
	Vsims.B  <- simlist [[3]]
	Tmax <-dim(Nsims )[[1]]
	k <-dim(Nsims)[[2]]
	Vdiff  <- apply(log(Vsims), 2,diff)
	Vdiff.B  <- apply(log(Vsims.B),2,diff)
	Ndiff <- apply(log(Nsims  ),2,diff)
	sVi.B <- sNi <-sVi <- rep(NA, k)
	for(i in 1:k){
		sVi.B [i]<-1/(Tmax)*(log(Vsims.B  [Tmax,i])-log(Vsims.B [1,i]))
		sNi [i]<-1/(Tmax)*(log(Nsims [Tmax,i])-log(Nsims [1,i]))
		sVi [i]<-1/(Tmax)*(log(Vsims [Tmax,i])-log(Vsims [1,i]))
	}
	sV.B <-mean(sVi.B)
	sN <-mean(sNi )
	sV<-mean(sVi )
	EvarVi  <- EvarVi.B <- EvarNi  <- rep(NA,k)
	for(i in 1:k){
		EvarVi [i] <- 1/(Tmax-1)*(sum((Vdiff[,i]-sV)^2))
		EvarVi.B [i] <- 1/(Tmax-1)*(sum((Vdiff.B[,i]-sV.B)^2))
		EvarNi [i] <- 1/(Tmax-1)*(sum((Ndiff[,i]-sN)^2))
	}
	Evar <- mean(EvarVi)
	Evar.B <- mean(EvarVi.B)
	EvarN  <- mean(EvarNi)
	list("sV"=sV, "sV.B"=sV.B,"sN"=sN, "Evar"=Evar,"Evar.B"=Evar.B,"EvarN"=EvarN)
}
res1<-Stochres()
resS<-Stochres(sims.S)
resB<-Stochres(sims.B)


#==========================================
#COMPARISON MODEL C
#==========================================
#Model ignoring both color and size
  
 
#Survival and fecundity of underlying model in one vector
svec <- bvec <- rep(NA,n*m)
for(j in 1:m){
	svec[(n*(j-1)+1):(j*n)] <- survival(x=x,y=y[j])
	bvec[(n*(j-1)+1):(j*n)] <- fecundity(x=x,y=y[j])
}
 
#--------------------------------------
#Survival probability
#--------------------------------------
surv.C <- sum(stable.structure*svec )

#--------------------------------------
#Fecundity
#--------------------------------------
fec.C <- sum(stable.structure*bvec )
 
 

lambda.C <- surv.C+ fec.C
lambda
lambda.B
lambda.C

#--------------------------------------------------
#EFFECT ON R0 
#--------------------------------------------------
 
R0.C <- fec.C/(1-surv.C)
R0.C
R0.B
R0


#--------------------------------------------------
#EFFECT ON Generation time
#--------------------------------------------------
#Alt 1:
G1.C <- log (R0.C )/log(lambda)
G1.C
G1.B
G1


#Alt 2:
G2.C <- lambda/fec.C
G2.C
G2.B
G2

#--------------------------------------------------
#EFFECT ON DEMOGRAPHIC VARIANCE
#--------------------------------------------------
#Variance in fecundity 
Bvar.C <- sum(stable.structure* (bvec+(bvec-fec.C)^2))

#Variance in survival
Svar.C <- sum(stable.structure* (svec*(1-svec)+(svec-surv.C)^2) )

#Covariance survival/fecundity 
BSvar.C <- sum(stable.structure* (svec-surv.C)*(bvec-fec.C))


#Total
Dvar.C <- Bvar.C + Svar.C +2* BSvar.C

Dvar.C
Dvar.B
Dvar


#==========================================
#PLOTS COMPARING MODELS 
#==========================================


#--------------------------------------------------
#EXTINCTION RISK as function of N 
#--------------------------------------------------


#Based on diffusion approximation 
#Including both demographic and environmental stochasticity
Nvec <- seq(1,50,1)

Risk <- function(EV=resS$Evar, DV=Dvar, RS=resS$sV, N=Nvec){
	 ((EV + DV)/(EV +DV*N))^(2* RS/EV)
}
Risk1 <- Risk()
Risk1.B <- Risk(EV=resS$Evar.B, DV=Dvar.B, RS=resS$sV.B)
Risk1.C <- Risk(EV=resS$EvarN, DV=Dvar.C, RS=resS$sN)

par(mfrow=c(1,1),bty="l", las=0,family="serif",mar=c(3,3,2,2))
plot(Nvec, Risk1,type="l",lwd=2,lty=1,main="Extinction risk, stochastic survival",ylim=c(0,1))
lines(Nvec, Risk1.B,type="l",lwd=2,lty=2)
lines(Nvec, Risk1.C,type="l",lty=3,lwd=2)
mtext("N",1,line=2)
mtext("U(N)",2,line=2)
legend(100,.5,c("Size/color", "Size", "No structure"),lty=c(1,2,3),bty="n",lwd=2)


Param.vec.A <- c(lambda, R0, G1, G2, Dvar, resS$Evar, resS$sV)
#names(Param.vec.A)<- c("Lambda", "R0", "G0", "G1", "Dvar", "Evar", "rs")

Param.vec.B <- c(lambda.B, R0.B, G1.B, G2.B, Dvar.B, resS$Evar.B, resS$sV.B)
#names(Param.vec.B)<- c("Lambda", "R0", "G0", "G1", "Dvar", "Evar", "rs")

Param.vec.C <- c(lambda.C, R0.C, G2.C, G2.C, Dvar.C, resS$EvarN, resS$sN)
#names(Param.vec.C)<- c("Lambda", "R0", "G0", "G1", "Dvar", "Evar", "rs")


 
Param.mat <- matrix(NA,ncol=3,nrow=7)
Param.mat[,1] <- Param.vec.A
Param.mat[,2] <-	Param.vec.B
Param.mat[,3] <-	Param.vec.C

cex.main=2.5
par(mfrow=c(1,6),bty="l", las=1,family="serif",mar=c(2,3,4,2), xaxs="i",yaxs="i")
barplot(t(Param.mat)[,1 ],col= c(1,8,4) ,xlab="" ,ylim=c(0,1.3),yaxp=c(0,1.3,1),cex.axis=2)
mtext( expression(lambda),3,0,cex= cex.main)
barplot(t(Param.mat)[ ,2 ],col= c(1,8,4) ,xlab="",  ylim =c(0,1.3),yaxp=c(0, 1.3,1),cex.axis=2)
mtext( expression(R[0]),3,0,cex= cex.main)
barplot(t(Param.mat)[ ,3],col= c(1,8,4) ,xlab="", ylim =c(0,4),yaxp=c(0,4,1),cex.axis=2)
mtext( expression(G[1]),3,0,cex= cex.main)
barplot(t(Param.mat)[ ,4],col= c(1,8,4) ,xlab="",  ylim =c(0,4),yaxp=c(0,4,1),cex.axis=2)
mtext( expression(G[2]),3,0,cex= cex.main)
barplot(t(Param.mat)[ ,5],col= c(1,8,4) ,xlab="",  ylim =c(0,1.4),yaxp=c(0,1.4,1),cex.axis=2)
mtext( expression(sigma[d] ^2),3,0,cex= cex.main)
barplot(t(Param.mat)[ ,6],col= c(1,8,4) ,xlab="",  ylim =c(0,.04),yaxp=c(0,.04,1),cex.axis=2)
mtext( expression(sigma[e] ^2),3,0,cex= cex.main)
 
 
