# Supplementary material for: Individual heterogeneity in life histories and eco-evolutionary dynamics
Source: Ecol Lett. 2015 Mar 23;18(5):417–32. doi: 10.1111/ele.12421 (PMC4524410; doi:10.1111/ele.12421)
Supplement: Supplementary file 2 [file ele0018-0417-sd2.zip › RscriptExample3PikeEcoEvo.R]

#==========================================================
#Supplementary material to "Individual heterogeneity in life histories and eco-evolutionary dynamics"  
#Vindenes and Langangen, 2015, Ecology Letters.
#Pike empirical example, including heritability of size at age 1 (example 3, figure 4)
#=========================================================
#This model is developed from the model of Vindenes et al. 2014, American Naturalist 183:243-256.


#MAIN STATE VARIABLES

#Dynamic trait: Body length x (cm)
#Static trait: Body length at age 1 y (cm) - affects growth and survival 
#Environmental variable: Temperature  (annual mean surface temperature, in degrees Celsius -not used in this example)


#=========================================================
#SETUP
#=========================================================
#Clear workspace?
 
#rm(list=ls())

 
#--------------------------
#Load packages
#--------------------------
library(MASS)

 
#--------------------------
#Define some functions
#--------------------------

#Calculate lambda, stable structure and reproductive value based on eigen-analysis.  This function uses the function eigen  
wvlambda<-function(Kmat){
 ev <- eigen(Kmat)
 tev <- eigen(t(Kmat))
 lmax <- which.max(Re(ev$values))
 W <- ev$vectors
 V <- tev$vectors
 w <- as.matrix(abs(Re(W[, lmax]))/sum(abs(Re(W[, lmax]))))
 w <- w/(sum(w ))
 v <- as.matrix(abs(Re(V[, lmax])))
 v <- v/sum(w*v )
 v <- ifelse(w*v <= 0, 0, v)
 return(list("lambda"=max(Re(ev$values)),"w"=w,"v"=v))
}

#Calculate lambda for a projection matrix K, using projection  
lambdafun <- function(K, tol=1e-10) {
	n <- length(K[1,])
	Nt <- rep(1,n)
	lam <- 1
	prev.lam <- .5
	while (abs(lam-prev.lam)>tol){
		prev.lam <- lam
		Nt.new <- K %*% Nt
		lam <- sum(Nt.new) / sum(Nt)
		Nt <- Nt.new
		}
	lam
	}
 

#--------------------------
#INITIALIZE THE MODEL 
#--------------------------


#Lower and upper limits for dynamic trait x (body length, cm)
Lx <- 10
Ux <- 130

#Upper limit for static trait y (length at age 1, cm)

Uy <- 40
 
#Number of "mesh points" in x
n <- 80
 

#Vector of dynamic trait values
x <- seq(Lx, Ux, length=n)

#Number of "mesh points" in static trait y 
m <- max(which(x < Uy))

y <- x[1:max(which(x < Uy))]
 
#Bin size
dx <- x[2]-x[1]
dy <-  y[2]-y[1]


#use midpoint rule? 
#x <- seq(Lx+dx/2,Ux-dx/2,dx)
#y <- seq(Ly+dy/2,Uy-dy/2,dy)

 
#==========================================
#VITAL RATE FUNCTIONS
#==========================================
#Four main functions: Survival, Transition, Fecundity, Offspring distribution.

#"w" is an environmnetal effect, to be included in environmental stochasticity.

#******************************************
#FECUNDITY
#******************************************

#------------------------------------------
#EGG NUMBER
#------------------------------------------
#A linear model on square root scale

Eggs.int <- 73.31366  
Eggs.x <- 3.38275  
Eggs.temp <-  -28.28487  
Eggs.temp.x <- 0.44006  


mx<-function(x, TP=10.5, u=0){
	(Eggs.int + Eggs.x*x+ Eggs.temp * TP + Eggs.temp.x*x* TP + u)^2
}

#------------------------------------------
#Probability of maturity 
#------------------------------------------
pm <- function(x,pm0=-20, pm1=.4 ){
	1/(1+exp(-pm0-pm1*x))
}

#------------------------------------------
#SURVIVAL OF EGGS TO AGE 1
#------------------------------------------
 
segg.int <- 1.8e-4
segg.temp <- 0 #change this parameter to let egg survival depend on temperature
   
#"TC" is mean temperature in current year
egg.surv <- function(TC=10.5, u=0){
	interc <- log(segg.int/(1 - segg.int))
	1/(1+exp(-(interc + segg.temp* TC+u)))
	}

#-----------------------------------------
#TOTAL FECUNDITY (1-YEAR OLD OFFSPRING)
#----------------------------------------
#Number of  (female) offspring produced per female, surviving to age 1

fecundity <- function(x,TC=10.5, TP=10.5, umx=0, uegg=0){
	0.5*pm(x=x)*mx(x=x,TP=TP,u=umx)* egg.surv( TC=TC, u=uegg)
}
 

#******************************************
#Offspring length distribution (of x)
#******************************************
#Note: In the model the offspring distribution of x and y is the same (since x=y at age 1). But because dx and dy can be different, we define two functions.

#One set of functions is defined for the case of no heritability of y, while another is defined for the case of heritability of y.


y.int <- 16.93775  
y.temp <- 0.66942  

#MEAN 

#WITHOUT HERITABILITY OF y
xmean.off.no.inh <- function(TC=10.5, u=0){
	y.int+ y.temp*TC+u
}

#WITH HERITABILITY OF y

herit.y <- .6 #Defines heritability (slope of parent/offspring regression)

xmean.off.inh <- function(TC=10.5, u=0, yparent=24){
	(y.int-herit.y*26.1)+ y.temp*TC+u+yparent* herit.y
}
lambdafun( K=Kmat())
lambdafun( K=Kmat(inh=T))

#VARIANCE
xvar.off  <- 13.82234 #Estimated from data, assuming all variation in offspring length is random
xvar.off.inh <- 8 #Smaller because more variation in offspring length is accounted for by parental y


#Plot the mean plus some random realizations, assuming lognormal distribution: 
y2 <- seq(10,40,.1)
mu <- xmean.off.no.inh()
var <- xvar.off 
mu2 <- xmean.off.inh(ypar=y2)
var2 <- xvar.off.inh

par(mfrow=c(1,1),bty="l", cex=1,las=1, mar=c(3,4,2,2))
plot(y2,rep(xmean.off.no.inh(),length(y2)),type="l", lwd=2, ylim=c(5,45),xlim=c(5,45),xlab="",ylab="",main="Model 1, no heritability",xaxp=c(5,45,2),yaxp=c(5,45,2))
mtext("y parent",1,2,cex=1.2)
mtext("y' offspring",2,2, las=0,cex=1.2)
points(y2,rlnorm(n=length(y2), meanlog=log(mu)-.5*log(1+ var/(mu^2)), sdlog=sqrt(log(1+ var/(mu^2)))), pch=19, cex=.2)
 
par(mfrow=c(1,1),bty="l", cex=1,las=1, mar=c(3,2,2,2)) 
plot(y2,xmean.off.inh(yparent=y2),lwd=2, type="l",ylim=c(5,45),xlim=c(5,45),xlab="",ylab="",main="Model 2, heritability",xaxp=c(5,45,2),yaxt="n")
points(y2,rlnorm(n=length(y2), meanlog=log(mu2)-.5*log(1+ var2/(mu2^2)), sdlog=sqrt(log(1+ var2/(mu2^2)))),pch=19,cex=.2)
mtext("y parent",1,2,cex=1.2)
mtext("y' offspring",2,2, las=0,cex=1.2)
 
#DISTRIBUTION OF OFFSPRING y AND x, NO HERITABILITY
off.dist.x <- function(xprime=x,TC=10.5, u=0){
	mu <- xmean.off.no.inh(TC=TC,u=u)
	var <- xvar.off  
	x2 <- dlnorm(xprime, meanlog=log(mu)-.5*log(1+ var/(mu^2)), sdlog=sqrt(log(1+ var/(mu^2))))
	x2/sum(x2*dx)
}

 

#DISTRIBUTION OF OFFSPRING y AND x, HERITABILITY
off.dist.x.inh <- function(xprime=x,yparent=24,TC=10.5, u=0){
	mu <- xmean.off.inh(TC=TC,u=u,yparent=yparent)
	var <- xvar.off.inh
	x2 <- dlnorm(xprime, meanlog=log(mu)-.5*log(1+ var/(mu^2)), sdlog=sqrt(log(1+ var/(mu^2))))
	x2/sum(x2*dx)
}


par(mfrow=c(1,2),bty="l", cex=1,las=1, mar=c(3,4,2,2))
plot(y2, off.dist.x(y2),type="l", lwd=2)
lines(y2,off.dist.x.inh(y2),col=2,lwd=2)

mtext("y parents",1,2,cex=1.2)
mtext("y offspring",2,2, las=0,cex=1.2)


 
#******************************************
#SURVIVAL PROBABILITY
#****************************************** 

interc <- -13.53316  
xeff <- 0.509769192 
teff <- 0.193115876
x2eff <- -0.003927527
xteff <- -0.006790490

#Effect of y (negative if cost of early growth)
alpha <- -.05

 

sx1 <- function(x,y=23, TC=10.5, u=0){
1/(1+exp(-(interc-alpha*23) -xeff*x- x2eff*x^2-teff* TC- xteff*x* TC -alpha*y+u))		
	}
	
	
#Harvest: Proportional harvest above a limit Harv.lim, with harvest mortality defined by Harv.mort	
survival<-function(x, y=23, TC=10.5, u=0, Harv.lim=80, Harv.mort =0){
 	xmax<-x[which(sx1(x=x, y=y, TC = TC,  u=u )==max(sx1(x=x,y=y, TC = TC,u=u)))]
 	x2<-ifelse(x<xmax,sx1(x=x,y=y, TC = TC,  u=u ),sx1(x=xmax,y=y, TC = TC,u=u))
 	ifelse(x<Harv.lim,x2,x2*(1-Harv.mort))
 }
 

par(mfrow=c(1,1),bty="l", cex=1,las=1, mar=c(3,4,2,2))
plot(x,survival(x,y=24),type="l",ylim=c(0,1),lwd=2, xlab="",ylab="")
lines(x,survival(x,y=14),lty=3,lwd=2)
lines(x,survival(x,y=34),lty=2,lwd=2)
lines(x,survival(x,y=24, TC=12),lty=1,lwd=2, col=2)
lines(x,survival(x,y=14, TC=12),lty=3,lwd=2, col=2)
lines(x,survival(x,y=34, TC=12),lty=2,lwd=2, col=2)
lines(x,survival(x,y=24, TC=9),lty=1,lwd=2, col=4)
lines(x,survival(x,y=14, TC=9),lty=3,lwd=2, col=4)
lines(x,survival(x,y=34, TC=9),lty=2,lwd=2, col=4)


#******************************************
#SOMATIC GROWTH (DYNAMIC TRANSITIONS)
#****************************************** 


G.int <- -14.90305  
G.x <- 1.70242 
G.x2 <- -0.00669  
G.y <- 1.21107  
G.temp<- 1.03566  
G.x.temp <- -0.00782  
G.y.x <- -0.03537  
G.y.x2 <- 0.00028  

#MEAN length next year x' as a function of current length x, size at age 1 y, and temperature

xmean <- function(x, TC=10.5, y=24,u=0 ){
	y2 <- ifelse( y > 25, y-25 , 0)
	G.yx2 <-   -0.0004
	x2 <- ifelse(x > 80, x-80, 0)
	new.x <- G.int+G.x*x+G.x2*x^2+ G.temp* TC +G.y*y+G.y.x*x*y+G.y.x2*y*x^2+G.x.temp* TC*x+u+ G.yx2*y2 *x2^2
	ifelse(new.x < x, x, new.x)
}

par(mfrow=c(1,2),bty="l", cex=1,las=1, mar=c(3,4,2,2))
plot(x, xmean(x,y=24), lwd=2, ylab="Mean x'", main="Mean of x'", xlab="",type="l", ylim=c(0,Ux), xlim=c(0,Ux))
lines(seq(0,130,.1),seq(0,130,.1),lty=3,lwd=2,col=8)
mtext("Length x",1,2)
lines(x, xmean(x,y=34),lty=2,lwd=2)
lines(x, xmean(x,y=14),lty=3,lwd=2)

#VARIANCE in length next year as a function of current length x
xvar <- function(x, nu.var= -0.006141493,  sdres= 3.268097 ){
	sdres^2 *exp(nu.var*x)
}

plot(x,xvar(x),ylab="Var x'", main="Variance of x'", xlab="",type="l",ylim=c(0,15), lwd=2)
mtext("Length x",1,2)

#GROWTH DISTRIBUTION
Transition.x <- function(x, xprime, y, u=0, TC=10.5){
	mu2 <- xmean(x=x, y=y, u=u, TC=TC)
	mu <- ifelse (mu2 < x, x, mu2)
	var <- xvar(x=x)
	z <- ifelse(xprime-x > 0, xprime, 0)
	y2 <- dlnorm(z, meanlog=log(mu)-.5*log(1+ var/(mu^2)), sdlog=sqrt(log(1+ var/(mu^2))))
	if(sum(y2*dx)==0){
		return (c(rep(0,n-1),1/dx))
	}
	else return(y2/sum(y2*dx))
	y2/sum(y2*dx)
	}


#Plot three examples of transition distribution for different values of y and one value of current x, Cx
Cx<-20
par(mfrow=c(1,1),bty="l", las=1,family="serif",mar=c(2,3,2,2), xaxs="i",yaxs="i")
plot(x, Transition.x(x=Cx,xprime=x,y=24)*dx,type="l",    lwd=2, col=1, xlab="",ylab="",main="Distribution of x'",lty=1)
lines(x, Transition.x(x=Cx,xprime=x,y=34)*dx,lty=2,col=1,lwd=2)
lines(x, Transition.x(x=Cx,xprime=x,y=14)*dx,lty=3,col=1,lwd=2) 

lines(x, Transition.x(x=Cx,xprime=x,y=24,TC=12)*dx,lty=1,col=2,lwd=2) 
lines(x, Transition.x(x=Cx,xprime=x,y=34,TC= 12)*dx,lty=2,col=2,lwd=2)
lines(x, Transition.x(x=Cx,xprime=x,y=14,TC= 12)*dx,lty=3,col=2,lwd=2) 
lines(x, Transition.x(x=Cx,xprime=x,y=24,TC=9)*dx,lty=1,col=4,lwd=2) 
lines(x, Transition.x(x=Cx,xprime=x,y=34,TC= 9)*dx,lty=2,col=4,lwd=2)
lines(x, Transition.x(x=Cx,xprime=x,y=14,TC= 9)*dx,lty=3,col=4,lwd=2) 
  
#==========================================
#PROJECTION FUNCTION, y CONSTANT*
#==========================================
#This reduced model can be used to explore how lambda varies with y if y was fixed (treating y as a parameter, not a structuring trait). Assumes all offspring inherit the parental value of y.

Kfun.yconstant <-function(y=10,inh=T,Tem=10.5){
	Smat <- Bmat <- Kmat <- matrix(0, n, n)
	sxvec <- survival(x, y=y,TC=Tem)
	bxvec <- fecundity(x,TC=Tem,TP=Temp )
	for (i in 1:n){
		Smat[,i] <- sxvec[i]*Transition.x(x[i], xprime=x, y=y,TC=Tem) * dx
		if(inh==T){
		Bmat[,i]<- bxvec[i]*off.dist.x.inh(xprime =x,yparent=y,TC=Tem ) * dx
		}
		else {
		Bmat[,i]<- bxvec[i]*off.dist.x(xprime =x,TC=Tem ) * dx
		}
		}
	Smat+Bmat
	}

#plot lambda over a range of y
lambdavec <- lambdavec2 <- vect <- y

#alpha<- -0.05
Temp=10.5
for(i in 1:length(vect)){
	lambdavec[i] <- wvlambda(Kmat=Kfun.yconstant(y=vect[i],Tem=Temp))$lam
	lambdavec2[i] <- wvlambda(Kmat=Kfun.yconstant(y=vect[i],inh=F,Tem=Temp))$lam
}
 


par(mfrow=c(1,1),bty="l", las=1,family="serif",mar=c(3,4,2,2), xaxs="i",yaxs="i")
plot(vect, lambdavec, lty=1,type="l",ylim=c(.8,1.3), lwd=2, xlab="", ylab="",main="")
lines(vect, lambdavec2,lty=2,lwd=2)
Temp=12
for(i in 1:length(vect)){
	lambdavec[i] <- wvlambda(Kmat=Kfun.yconstant(y=vect[i],Tem=Temp))$lam
	lambdavec2[i] <- wvlambda(Kmat=Kfun.yconstant(y=vect[i], inh =F,Tem=Temp))$lam
}
lines(vect, lambdavec,lty=1,lwd=2,col=2)
lines(vect, lambdavec2,lty=2,lwd=2,col=2)
Temp=9
for(i in 1:length(vect)){
	lambdavec[i] <- wvlambda(Kmat=Kfun.yconstant(y=vect[i],Tem=Temp))$lam
	lambdavec2[i] <- wvlambda(Kmat=Kfun.yconstant(y=vect[i], inh =F,Tem=Temp))$lam
}
lines(vect, lambdavec,lty=1,lwd=2,col=4)
lines(vect, lambdavec2,lty=2,lwd=2,col=4)
abline(h=1,lty=3,lwd=2) 
legend(18,1.2,c("Heritability", "No heritability"),bty="n",lty=c(1,2),lwd=2)


#==========================================
#KERNELS
#==========================================

K.kernel <- function(inh=F,Tem=10.5){
	Sarray <- Barray <- array(0,dim=c(n,n,m,m))
	wmat <- diag(1,m,m)
	wmat2 <- diag(1,n,m)
	bxvec <- fecundity (x=x,TC=Tem,TP=Tem )
	offvec.y <- off.dist.x(xprime=y,TC=Tem )*dy
	for(l in 1:m){
		if(inh==T){
			offvec.y <- off.dist.x.inh(xprime=y, yparent=y[l],TC=Tem )*dy
			}
		sxvec <- survival (x=x, y=y[l],TC=Tem )
		for(j in 1:n){
				for(k in 1:m){
				Sarray[,j,k,l] <- Transition.x(x=x[j],xprime=x,y=y[l],TC=Tem)* sxvec[j]*wmat[k,l]*dx
				for(i in 1:n){
					Barray[i,j,k,l] <- offvec.y[k]* bxvec[j]*wmat2[i,k]
					}
				}
			}
	}
	K.array <- Sarray + Barray
	Kmat <-  matrix(0,n*m,n*m)
	for(i in 1:m){
		for(j in 1:m){
			Kmat[(n*(i-1)+1):(i*n),(n*(j-1)+1):(j*n)] <- K.array[,,i,j]
			}
		}
	Kmat
	}


S.kernel <- function( Tem=10.5){
	Sarray <-  array(0,dim=c(n,n,m,m))
	wmat <- diag(1,m,m)
	for(l in 1:m){
		sxvec <- survival (x=x, y=y[l],TC=Tem )
		for(j in 1:n){
				for(k in 1:m){
				Sarray[,j,k,l] <- Transition.x(x=x[j],xprime=x,y=y[l],TC=Tem)* sxvec[j]*wmat[k,l]*dx
				}
			}
	}
	Kmat <-  matrix(0,n*m,n*m)
	for(i in 1:m){
		for(j in 1:m){
			Kmat[(n*(i-1)+1):(i*n),(n*(j-1)+1):(j*n)] <- Sarray[,,i,j]
			}
		}
	Kmat
	}


B.kernel <- function(inh=F,Tem=10.5){
	Barray <- array(0,dim=c(n,n,m,m))
	wmat2 <- diag(1,n,m)
	bxvec <- fecundity (x=x,TC=Tem,TP=Tem )
	offvec.y <- off.dist.x(xprime=y,TC=Tem )*dy
	for(l in 1:m){
		if(inh==T){
			offvec.y <- off.dist.x.inh(xprime=y, yparent=y[l],TC=Tem )*dy
			}
		for(j in 1:n){
				for(k in 1:m){
				for(i in 1:n){
					Barray[i,j,k,l] <- offvec.y[k]* bxvec[j]*wmat2[i,k]
					}
				}
			}
	}
	Kmat <-  matrix(0,n*m,n*m)
	for(i in 1:m){
		for(j in 1:m){
			Kmat[(n*(i-1)+1):(i*n),(n*(j-1)+1):(j*n)] <- Barray[,,i,j]
			}
		}
	Kmat
	}
 

G.kernel <- function( Tem=10.5){
	Sarray <-  array(0,dim=c(n,n,m,m))
	wmat <- diag(1,m,m)
	for(l in 1:m){
		for(j in 1:n){
				for(k in 1:m){
				Sarray[,j,k,l] <- Transition.x(x=x[j],xprime=x,y=y[l],TC=Tem)* wmat[k,l]*dx
				}
			}
	}
	Kmat <-  matrix(0,n*m,n*m)
	for(i in 1:m){
		for(j in 1:m){
			Kmat[(n*(i-1)+1):(i*n),(n*(j-1)+1):(j*n)] <- Sarray[,,i,j]
			}
		}
	Kmat
	}


O.kernel <- function(inh=F,Tem=10.5){
	Barray <- array(0,dim=c(n,n,m,m))
	wmat2 <- diag(1,n,m)
	offvec.y <- off.dist.x(xprime=y,TC=Tem )*dy
	for(l in 1:m){
		if(inh==T){
			offvec.y <- off.dist.x.inh(xprime=y, yparent=y[l],TC=Tem )*dy
			}
		for(j in 1:n){
				for(k in 1:m){
				for(i in 1:n){
					Barray[i,j,k,l] <- offvec.y[k]*  wmat2[i,k]
					}
				}
			}
	}
	Kmat <-  matrix(0,n*m,n*m)
	for(i in 1:m){
		for(j in 1:m){
			Kmat[(n*(i-1)+1):(i*n),(n*(j-1)+1):(j*n)] <- Barray[,,i,j]
			}
		}
	Kmat
	}
 
 


K.inh<- K.kernel(inh=T)
res1.inh <- wvlambda(K.inh)
lam1.inh <- res1.inh$lam
repr.values.inh <- res1.inh$v
stable.structure.inh <- res1.inh$w
lam1.inh

K <- K.kernel()
res1 <- wvlambda( K)
lam1 <- res1$lam
repr.values <- res1$v
stable.structure <- res1$w
lam1

K9 <- K.kernel(Tem=9)
res9<- wvlambda( K9)
lam9 <- res9$lam
repr.values9 <- res9$v
stable.structure9 <- res9$w

K12 <- K.kernel(Tem=12)
res12<- wvlambda( K12)
lam12 <- res12$lam
repr.values12 <- res12$v
stable.structure12 <- res12$w

K9.inh <- K.kernel(Tem=9,inh=T)
res9.inh<- wvlambda( K9.inh)
lam9.inh <- res9.inh$lam
repr.values9.inh <- res9.inh$v
stable.structure9.inh <- res9.inh$w
 
K12.inh <- K.kernel(Tem=12,inh=T)
res12.inh<- wvlambda( K12.inh)
lam12.inh <- res12.inh$lam
repr.values12.inh <- res12.inh$v
stable.structure12.inh <- res12.inh$w

lam9
lam9.inh
lam1
lam1.inh
lam12
lam12.inh


  

  

 
stmat1 <-stmat1.inh <-vmat1 <-vmat1.inh <-stmat9 <- stmat12 <- vmat9 <- vmat12 <- stmat9.inh <- stmat12.inh <- vmat9.inh <- vmat12.inh <- matrix(NA, nrow=n, ncol=m)
for (i in 0:(m-1)){
	stmat1[,i+1]<- stable.structure[(i*n+1):((i+1)*n)] 
	stmat1.inh[,i+1]<- stable.structure.inh[(i*n+1):((i+1)*n)] 
	vmat1[,i+1]<- repr.values[(i*n+1):((i+1)*n)]
	vmat1.inh[,i+1]<- repr.values.inh[(i*n+1):((i+1)*n)]
	stmat9[,i+1]<- stable.structure9[(i*n+1):((i+1)*n)] 
	stmat12[,i+1]<- stable.structure12[(i*n+1):((i+1)*n)] 
	vmat9[,i+1]<- repr.values9[(i*n+1):((i+1)*n)]
	vmat12[,i+1]<- repr.values12[(i*n+1):((i+1)*n)]
	stmat9.inh[,i+1]<- stable.structure9.inh[(i*n+1):((i+1)*n)] 
	stmat12.inh[,i+1]<- stable.structure12.inh[(i*n+1):((i+1)*n)] 
	vmat9.inh[,i+1]<- repr.values9.inh[(i*n+1):((i+1)*n)]
	vmat12.inh[,i+1]<- repr.values12.inh[(i*n+1):((i+1)*n)]
}

par(mfrow=c(1,1),bty="l", las=1,family="serif",mar=c(3,4,2,2), xaxs="i",yaxs="i")
 plot(y,apply(stmat9,2,sum),type="l",lwd=2,col=4, xlab="",ylab="",ylim=c(0,.2),xlim=c(10,40),xaxp=c(10,40,1),yaxp=c(0,.2,1),main="Distribution of y")
 lines(y,apply(stmat9.inh,2,sum),col=4,lwd=2,lty=2)
 lines(y,apply(stmat12,2,sum),type="l",lwd=2,col=2 ,xlab="",ylab="")
 lines(y,apply(stmat12.inh,2,sum),col=2,lwd=2,lty=2)
#legend(30,.12,c("Model 1", "Model 2"), lty=c(1,2),lwd=2,bty="n")
legend(26,.2,c(expression(paste(T,"=9")),expression(paste(T,"=12"))), lty=1,lwd=2,col=c(4,2),bty="n")
mtext("y",1,2,cex=1.2)
#mtext("I",3,0 ,at=10,cex=1.5)
mtext(expression(u(y)),2,1,cex=1.2,las=0)
 
plot(x,apply(stmat9,1,sum),type="l",lwd=2,col=4, xlab="",ylab="",ylim=c(0,.01),xlim=c(20,125),xaxp=c(20,125,1),yaxp=c(0,.01,1),main="Distribution of x")
 lines(x,apply(stmat9.inh,1,sum),col=4,lwd=2,lty=2)
 lines(x,apply(stmat12,1,sum),type="l",lwd=2,col=2 ,xlab="",ylab="")
 lines(x,apply(stmat12.inh,1,sum),col=2,lwd=2,lty=2)
 #mtext("J",3,0 ,at=20,cex=1.5)
mtext("x",1,2,cex=1.2)
mtext(expression(u(x)),2,1,cex=1.2,las=0)
 
 


  
par(mfrow=c(1,1),bty="l", las=1,family="serif",mar=c(1,1,2,1), xaxs="i",yaxs="i",cex=1)
persp(x[1:n], y, vmat1[1:n,] , theta = -45, phi = 20, expand = 0.5, col = "lightgreen",xlab="x",ylab=" y",zlab="v(x,y)",shade=.7,border="darkgreen" )
mtext( "Model 1" ,3,0)
 
 par(mfrow=c(1,1),bty="l", las=1,family="serif",mar=c(1,1,2,1), xaxs="i",yaxs="i",cex=1)
persp(x[1:n], y, vmat1.inh[1:n,] , theta = -45, phi = 20, expand = 0.5, col = "lightgreen",xlab="x",ylab=" y",zlab="v(x,y)",shade=.7,border="darkgreen" )
mtext( "Model 2" ,3,0)
 


persp(x[1:n], y, vmat9.inh[1:n,] , theta = -45, phi = 20, expand = 0.5, col = "lightblue",xlab="Dynamic trait x",ylab="Static trait y",zlab="v(x,y)",shade=.7,border="darkblue" )
mtext( "Model 1" ,3,0)


xlim<-13
par(mfrow=c(2,2),bty="l", las=1,family="serif",mar=c(1,1,2,1), xaxs="i",yaxs="i",cex=1)
persp(x[xlim:n], y, stmat9[xlim:n,] , theta = 45, phi = 20,expand = 0.5, col = "lightblue",xlab="Dynamic trait x",ylab="Static trait y",zlab="u(x,y)",shade=.7,border="darkblue",)
mtext( "No heritability" ,3,0)
persp(x[xlim:n], y, stmat9.inh[xlim:n,] , theta = 45, phi = 20,expand = 0.5, col = "lightblue",xlab="Dynamic trait x",ylab="Static trait y",zlab="u(x,y)",shade=.7,border="darkblue",)
mtext( "Heritability" ,3,0)
 
persp(x[xlim:n], y, stmat12[xlim:n,] , theta = 45, phi = 20,expand = 0.5, col = "red",xlab="Dynamic trait x",ylab="Static trait y",zlab="u(x,y)",shade=.7,border="black")
mtext( "No heritability",3,0)

persp(x[xlim:n], y, stmat12.inh[xlim:n,] , theta = 45, phi = 20,expand = 0.5, col = "red",xlab="Dynamic trait x",ylab="Static trait y",zlab="u(x,y)",shade=.7,border="black")
mtext( "Heritability",3,0)

par(mfrow=c(2,2),bty="l", las=1,family="serif",mar=c(1,1,2,1), xaxs="i",yaxs="i",cex=1)

persp(x[1:n], y, vmat9[1:n,] , theta = -45, phi = 20, expand = 0.5, col = "lightblue",xlab="Dynamic trait x",ylab="Static trait y",zlab="v(x,y)",shade=.7,border="darkblue" )
mtext( "No Heritability" ,3,0)
persp(x[1:n], y, vmat9.inh[1:n,] , theta = -45, phi = 20, expand = 0.5, col = "lightblue",xlab="Dynamic trait x",ylab="Static trait y",zlab="v(x,y)",shade=.7,border="darkblue" )
mtext( "Heritability" ,3,0)

persp(x[1:n], y, vmat12[1:n,] , theta = -45, phi = 20, expand = 0.5, col = "red",xlab="Dynamic trait x",ylab="Static trait y",zlab="v(x,y)",shade=.7,border="black" )
mtext( "No Heritability",3,0)
persp(x[1:n], y, vmat12.inh[1:n,] , theta = -45, phi = 20, expand = 0.5, col = "red",xlab="Dynamic trait x",ylab="Static trait y",zlab="v(x,y)",shade=.7,border="black" )
mtext( "Heritability",3,0)


#==========================================
#Lambda as a function of temperature 
#==========================================
Tvec <- seq(9,12,length=5)

#alpha<- -.05
lamvec <- lamvec.inh <- Tvec

for(i in 1:length(Tvec)){
	lamvec[i]<-lambdafun(K.kernel(Tem=Tvec[i]))
	lamvec.inh[i]<-lambdafun(K.kernel(Tem=Tvec[i],inh=T))
	}
	
par(mfrow=c(1,1),bty="l", las=1,family="serif",mar=c(2,4,3,2), cex=1)
	
 plot(Tvec, lamvec,type="l",ylim=c(.98,1.03),lwd=2)
 lines(Tvec, lamvec.inh,lty=2,lwd=2)

#==========================================
#Net reproductive rate R0 
#==========================================


#Tvec<-seq(9,12,length=5)
R0fun<-function(Tem=10.5, inh=T){
	Bmatrix <- B.kernel( Tem=Tem,inh=inh)
	Smatrix <- S.kernel( Tem=Tem )
	Nmatrix <- solve(diag(1,n*m,n*m)-Smatrix)
	Rmatrix <- Bmatrix%*% Nmatrix
	lambdafun(Rmatrix)
}

R0vec <- R0vec.inh <- Tvec

for(i in 1:length(Tvec)){
	R0vec[i]<- R0fun(Tem=Tvec[i],inh=F)
	R0vec.inh[i]<- R0fun(Tem=Tvec[i],inh=T)
	}
 
plot(Tvec,R0vec,lty=1, type="l",ylim=c(.8,1.2),lwd=2)
 lines(Tvec, R0vec.inh,lty=2,lwd=2 )
  
  
#==========================================
#Generation time
#==========================================


#-------------------------------------------------------------
#ALT 2. The time for population to grow by a factor of R0
#-------------------------------------------------------------

G1vec <- log(R0vec)/log(lamvec)
G1vec.inh <- log(R0vec.inh)/log(lamvec.inh)
#-------------------------------------------------------------
#ALT 2. Mean age of mothers at stable dist. (Bienvenu et al. 2013 )
#-------------------------------------------------------------


G2fun<-function(Tem=10.5,inh=F){
	K <- K.kernel(Tem=Tem,inh=inh)
	Bmatrix <- B.kernel( Tem=Tem,inh=inh)
	res <- wvlambda(K)
	lam <- res$lam
	repr.values <- res$v
	stable.structure <- res$w
	lam*t(repr.values)%*%(stable.structure)/t(repr.values)%*%Bmatrix%*%(stable.structure)
	}

G2vec <- G2vec.inh <- Tvec

for(i in 1:length(Tvec)){
	G2vec[i]<- G2fun(Tem=Tvec[i],inh=F)
	G2vec.inh[i]<- G2fun(Tem=Tvec[i],inh=T)
	}
 plot(Tvec, G2vec,type="l",ylim=c(0,10),lwd=2)
 lines(Tvec, G2vec.inh,lty=2,lwd=2)
 lines(Tvec, G1vec,lty=1,lwd=2,col=2)
  lines(Tvec, G1vec.inh,lty=2,lwd=2,col=2)
 		
 


 
#=============================================================
#DEMOGRAPHIC VARIANCE
#=============================================================
#Assuming Poisson fecundity, and no covariance between survival and fecundity
#Mean and variance in reproductive value next year of individuals and their offspring


Demvar <- function(Tem=10.5,inh=F){
	KK <- K.kernel(Tem=Tem,inh=inh)
	res <- wvlambda( KK)
	lam <- res$lam
	reps <- res$v
	stable <- res$w
	Tmat <- G.kernel(Tem=Tem)	
	Omat <- O.kernel(Tem=Tem, inh=inh)	
	meanvs <- meanvb <- starvs <- starvb<- rep(NA,m*n)
	for(i in 1:(m*n)){
		meanvs[i] <- (Tmat[,i]) %*% reps
		starvs[i] <- (Tmat[,i]) %*% (reps ^2)
		}
	for(i in 1:(m*n)){
		meanvb[i] <- (Omat[,i]) %*% reps
		starvb[i] <- (Omat[,i]) %*% (reps ^2)
		}
	svec <- bvec <- rep(NA,n*m)
for(j in 1:m){
	svec[(n*(j-1)+1):(j*n)] <- survival(x=x,y=y[j],TC=Tem)
	bvec[(n*(j-1)+1):(j*n)] <- fecundity(x=x,TC=Tem,TP=Tem)
}
Qvec <- meanvs ^2 * svec * (1-svec) + meanvb^2 * bvec  + svec * (starvs - meanvs^2) + bvec * (starvb-meanvb^2) 
sum(stable * Qvec )
}
 

Dvarvec <- Dvarvec.inh <- Tvec

for(i in 1:length(Tvec)){
	Dvarvec[i]<- Demvar(Tem=Tvec[i],inh=F)
	Dvarvec.inh[i]<- Demvar(Tem=Tvec[i],inh=T)
	}	
	
plot(Tvec, Dvarvec,type="l",ylim=c(0,10),lwd=2)
 lines(Tvec, Dvarvec.inh,lty=2,lwd=2)
 

#==========================================
#PLOT DEMOGRAPHIC PARAMETERS ACROSS TEMP
#==========================================

par(mfrow=c(1,1),bty="l", las=1,family="serif",mar=c(3,3,2,2), cex=1, yaxs="i",xaxs="i",cex=1)
 plot(Tvec,lamvec,type="l",ylim=c(.96,1.03),yaxp=c(.96,1.03,1),xaxp=c(9,12,2),lwd=2, main="Growth rate", ylab="",xlab="")
 lines(Tvec, lamvec.inh,lty=2,lwd=2)
  mtext(expression(lambda),2,1 ,cex=1.2,las=0)
 mtext("T ",1,2,cex=1.2)
 #legend(9,1.06,c( "Model 1", "Model 2"),lty=c(1,2),lwd=2,bty="n",cex=1.2)
 
par(mfrow=c(1,1),bty="l", las=1,family="serif",mar=c(3,3,2,2), cex=1, yaxs="i",xaxs="i",cex=1)
plot(Tvec, R0vec,type="l",ylim=c(.8,1.2),lwd=2, main="Net reproductive rate", ylab="",xlab="",yaxp=c(.8,1.2,1),xaxp=c(9,12,2))
  lines(Tvec, R0vec.inh,lty=2,lwd=2,col=1) 
   mtext(expression(R[0]),2,1,cex=1.2,las=0)
   mtext("T ",1,2,cex=1.2) 
 
par(mfrow=c(1,1),bty="l", las=1,family="serif",mar=c(3,3,2,2), cex=1, yaxs="i",xaxs="i",cex=1)
plot(Tvec, G2vec,type="l",ylim=c(4,8),lwd=2,col=3, main="Generation time", ylab="",xlab="",yaxp=c(4, 8,1),xaxp=c(9,12,2))
 lines(Tvec, G2vec.inh,lty=2,lwd=2,col=3)
 lines(Tvec, G1vec,lty=1,lwd=2,col=1)
  lines(Tvec, G1vec.inh,lty=2,lwd=2,col=1)
  legend(10,8,c(expression(G[1]),expression(G[2])),col=c(1,3),lty=1,lwd=2,bty="n")
 mtext(expression(G),2,1,cex=1.2,las=0)
 mtext("T ",1,2,cex=1.2) 
  

par(mfrow=c(1,1),bty="l", las=1,family="serif",mar=c(3,3,2,2), cex=1, yaxs="i",xaxs="i",cex=1)
  plot(Tvec, Dvarvec ,type="l",ylim=c(3,8),lwd=2,col=1, main="Demographic variance", ylab="",xlab="",yaxp=c(3, 8 ,1),xaxp=c(9,12,2))
 lines(Tvec, Dvarvec.inh,lty=2,lwd=2)
 mtext(expression(sigma[d]^2),2,1,cex=1.2,las=0)
 mtext("T ",1,2,cex=1.2)
  
 
