# Supplementary material for: Individual heterogeneity in life histories and eco-evolutionary dynamics
Source: Ecol Lett. 2015 Mar 23;18(5):417–32. doi: 10.1111/ele.12421 (PMC4524410; doi:10.1111/ele.12421)
Supplement: Supplementary file 2 [file ele0018-0417-sd2.zip › RscriptFigure1.R]

#==========================================================
#Supplementary material to "Individual heterogeneity in life histories and eco-evolutionary dynamics" 
#Vindenes and Langangen, 2015, Ecology Letters.
#R script for calculation of heterogeneity effects in a general IPM with continuous static and dynamic trait
#=========================================================
#This code was used to produce figure 1.


#=========================================================
#SETUP
#=========================================================
#Clear workspace?
 
#rm(list=ls())

 
#--------------------------
#Load packages
#--------------------------
library(MASS)
#--------------------------
#Define some functions
#--------------------------

#Calculate lambda, stable structure and reproductive value based on eigen-analysis.  This function uses the function eigen  
wvlambda<-function(Kmat){
 ev <- eigen(Kmat)
 tev <- eigen(t(Kmat))
 lmax <- which.max(Re(ev$values))
 W <- ev$vectors
 V <- tev$vectors
 w <- as.matrix(abs(Re(W[, lmax]))/sum(abs(Re(W[, lmax]))))
 w <- w/(sum(w ))
 v <- as.matrix(abs(Re(V[, lmax])))
 v <- v/sum(w*v )
 v <- ifelse(w*v <= 0, 0, v)
 return(list("lambda"=max(Re(ev$values)),"w"=w,"v"=v))
}

#Calculate lambda for a projection matrix K, using projection  
lambdafun <- function(K, tol=1e-10) {
	n <- length(K[1,])
	Nt <- rep(1,n)
	lam <- 1
	prev.lam <- .5
	while (abs(lam-prev.lam)>tol){
		prev.lam <- lam
		Nt.new <- K %*% Nt
		lam <- sum(Nt.new) / sum(Nt)
		Nt <- Nt.new
		}
	lam
	}
 

#--------------------------
#INITIALIZE THE MODEL 
#--------------------------


#Lower and upper limits for dynamic trait x (changing over individual lifetime, e.g. size or age)
Lx<-0
Ux<-100


#Lower and upper limits for static trait y (y does not change over the lifetime)
Ly<-10
Uy<-20

#Number of "mesh points"
n <- 50
m <- 10


#Dynamic trait values
x <- seq(Lx, Ux, length=n)

#Static trait values
y <- seq(Ly, Uy, length=m)

#Bin size
dx <- x[2]-x[1]
dy <-  y[2]-y[1]

#use midpoint rule? 
#x2 <- seq(Lx+dx/2,Ux-dx/2,dx)
#y2<- seq(Ly+dy/2,Uy-dy/2,dy)

 
#==========================================
#VITAL RATE FUNCTIONS
#==========================================
#Four main functions: Survival, Transition, Fecundity, Offspring distribution.

#"w" is an environmnetal effect, to be included in environmental stochasticity.

#******************************************
#FECUNDITY
#******************************************

#Probability of maturity reaction norm
pm <- function(x,pm0=-15, pm1=.5){
	1/(1+exp(-pm0-pm1*x))
}
#Number of  (female) offspring produced per female, surviving to age 1
fecundity <- function(x, y, w=0){
	pm(x=x)*.5*.01*(10 + .02*x+ .002*x^2-.4*y +w)^2
}
#Plot surface of fecundity across x and y:

fecmat<-matrix(NA,n,m)
for(j in 1:m){
		fecmat[,j]<-fecundity(x,y=y[j])
	}
jet.colors <- colorRampPalette(c("lightblue","lightgreen"))
color <- jet.colors(4000)	
persp(x, y, fecmat, theta = -45, phi = 20, expand = 0.5, col = color,xlab="Dynamic trait x",ylab="Static trait y",zlab="Fecundity",shade=.7,border="darkgreen",ticktype="detailed" ,main="Fecundity")

#******************************************
#SURVIVAL PROBABILITY
#****************************************** 
survival <- function(x, y, w=0){	
		1/(1+exp(3 - 0.02 *x + (0.00002)*x^2 - 0.2*y -w))	
 }
#Plot surface of survival across x and y:
survmat<-matrix(NA,n,m)
for(j in 1:m){
		survmat[,j] <- survival(x, y=y[j])
	}
jet.colors <- colorRampPalette(c("lightblue","lightgreen"))
color <- jet.colors(4000)	

persp(x, y, survmat, theta = -45, phi = 20, expand = 0.5, col = color,xlab="Dynamic trait x",ylab="Static trait y",zlab="Survival",shade=.7,border="darkgreen",ticktype="detailed" ,main="Survival probability",zlim=c(0,1))

#******************************************
#DYNAMIC TRANSITIONS (Transition of x)
#****************************************** 
#MEAN
xmean <- function(x,y=10, w=0){
	15 + 0.6*x + 0.7*y + 0.003*x^2 + 0.01*x*y - 0.0004*x^2*y+w
}

#Plot surface of mean of next year's x across x and y:
xmeanmat<-matrix(NA,n,m)
for(j in 1:m){
		xmeanmat[,j] <- xmean(x, y=y[j])
	}

persp(x, y, xmeanmat, theta = -45, phi = 20, expand = 0.5, col = color,xlab="Dynamic trait x",ylab="Static trait y",zlab="Mean of  x'",shade=.7,border="darkgreen",ticktype="detailed" ,main="Mean of x'" )

#VARIANCE
xvar <- function(x ){
	14 * exp(-0.007*x)
}
par(mfrow=c(1,1),bty="l")
plot(x,xvar(x),ylab="Var x'", main="Variance of x'", xlab="Dynamic trait x",type="l",ylim=c(0,15))

#DISTRIBUTION
Transition.x <- function(x, xprime, y=10, w=0){
	y2<-dnorm(xprime, mean=xmean(x=x, y=y,w=w),sd=sqrt(xvar(x=x)))
	y2/sum(y2*dx)
	}

#Example, x=20, y=10:	
 par(mfrow=c(1,1),bty="l")
plot(x, Transition.x(x=20,xprime=x)*dx,ylab="Density x'", main="Distribution of x'", xlab="Dynamic trait x",type="l",ylim=c(0,.2),lwd=2)
#Example, x=50, y=15:	
 lines(x, Transition.x(x=50,xprime=x,y=15)*dx,col=2,lty=2, lwd=2)
 
 
#******************************************
#Offspring distribution of dynamic trait x
#******************************************  
#MEAN
xmean.off <- function(x, w=0){
	5+x*.04+w
}
#Plot surface of mean offspring x' as function of parental x and y 
Oxmeanmat<-matrix(NA,n,m)
for(j in 1:m){
		Oxmeanmat[,j] <- xmean.off(x )
	}
 persp(x, y, Oxmeanmat, theta = -45, phi = 20, expand = 0.5, col = color,xlab="Dynamic trait x",ylab="Static trait y",zlab="Mean of  x'",shade=.7,border="darkgreen",ticktype="detailed" ,main="Mean of offspring x'" )

#VARIANCE
xvar.off <- function(x,y){
	10
}

#DISTRIBUTION
off.dist.x <- function(x, xprime, y=10, w=0){
	mu <- xmean.off(x=x, w=w)
	var <- xvar.off(x=x, y=y)
	y2 <- dlnorm(xprime, meanlog=log(mu)-.5*log(1+ var/(mu^2)), sdlog=sqrt(log(1+ var/(mu^2))))
	y2/sum(y2*dx)
}

#Plot examples
par(mfrow=c(1,1),bty="l",las=1,cex=.8)
plot(x, off.dist.x(xprime=x, x=80),  ylab="Density offspring x'", main="Distribution of x'", xlab="Dynamic trait x",type="l",ylim=c(0,.2),lwd=2)
lines(x, off.dist.x(xprime =x, x=20), lwd=2, col=2,lty=2)


#******************************************
#Offspring distribution of static trait y
#******************************************  

#MEAN
ymean.off <- function(x, y , w=0){
	13.5+.1*y+.2*w
}

#Plot surface of mean offspring y' as function of parental x and y 
Oymeanmat<-matrix(NA,n,m)
for(j in 1:m){
		Oymeanmat[,j] <- ymean.off(x, y=y[j])
	}

 persp(x, y, Oymeanmat, theta = -45, phi = 20, expand = 0.5, col = color,xlab="Dynamic trait x",ylab="Static trait y",zlab="Mean of  y'",shade=.7,border="darkgreen",ticktype="detailed" ,main="Mean of offspring y'" )

#VARIANCE
yvar.off <- function(x, y){
	4
}

#DISTRIBUTION
off.dist.y <- function(x=20, yprime, y, w=0){
	mu <- ymean.off(x=x, y=y, w=w)
	var <- yvar.off(x=x,y=y)
	y2 <- dtruncnorm(yprime, a=Ly, b=Uy, mean=mu, sd=sqrt(var))
	y2/sum(y2*dy)
}

#Plot examples
par(mfrow=c(1,1),bty="l",las=1,cex=.8)
plot(y, off.dist.y(yprime=y, y=10 )*dy,  ylab="Density offspring y'", main="Distribution of y'", xlab="Static trait y",type="l",ylim=c(0,.5),lwd=2)
lines(y, off.dist.y(yprime=y, y=20)*dy, lwd=2, col=2)
lines(y, off.dist.y(yprime=y, y=15)*dy, lwd=2, col=4)

#******************************************
#Plot dynamic trait as function of age
#******************************************
#At individual level, conditional on survival

x.age <- function(Age=20, y=10, x0=0,...){
	xage <- rep(NA,Age+1)
	xage[1] <- x0
	for(i in 1:Age){
		xage[i+1] <-  xmean(xage[i],y=y)
		}
	xage
	}
	
par(mfrow=c(1,1),bty="l")
plot( x.age(), type="l", ylab="Dynamic trait x", main="x at age", xlab="Age ", lwd=2)
lines( x.age(y=20),lty=2,lwd=2,col=2)


#==========================================
#PROJECTION FUNCTION, y CONSTANT*
#==========================================
#A reduced model assuming perfect heritability of y (treating y as a parameter, not a structuring trait)

Kfun.yconstant <-function(y=10){
	Smat <- Bmat <- Kmat <- matrix(0, n, n)
	sxvec <- survival(x, y=y)
	bxvec <- fecundity(x, y=y)
	for (i in 1:n){
		Smat[,i] <- sxvec[i]*Transition.x(x[i], xprime=x, y=y) * dx
		Bmat[,i]<- bxvec[i]*off.dist.x(x=x[i], xprime =x, y=y) * dx
		}
	Smat+Bmat
	}

#plot lambda over a range of y
lambdavec <- rep(NA, m)

for(i in 1:m){
	lambdavec[i] <- wvlambda(Kmat=Kfun.yconstant(y=y[i]))$lam
}
par(mfrow=c(1,1),bty="l")
plot(y,lambdavec, type="l", lwd=2, xlab="y", ylab=expression(lambda),main="Reduced model (y parameter)")


#==========================================
#PROJECTION KERNEL 
#==========================================

K.kernel <- function( ){
	Sarray<- Barray <- array(NA,dim=c(n,n,m,m))
	ymat <- diag(1,m,m)
	for(l in 1:m){
		sxvec <- survival (x=x, y=y[l])
		bxvec <- fecundity (x=x,y=y[l])
		for(j in 1:n){
			offvec.y <- off.dist.y(x=x[j], yprime=y, y=y[l])*dy
				for(k in 1:m){
				Sarray[,j,k,l] <- Transition.x(x=x[j],xprime=x,y=y[l])* sxvec[j]*ymat[k,l]*dx
				Barray[,j,k,l] <- off.dist.x(x=x[j], xprime=x, y=y[l])*dx* offvec.y[k]*bxvec[j]
				}
			}
			}
  K.array <-Sarray + Barray
  Kmat <-  matrix(NA, n*m,n*m)
	for(i in 1:m){
		for(j in 1:m){
			Kmat[(n*(i-1)+1):(i*n),(n*(j-1)+1):(j*n)] <- K.array[,,i,j]
			}
		}
	Kmat
}
	
K <- K.kernel()
res <- wvlambda(K)
lam <- res$lam
stable.structure <- res$w
repr.values <- res$v

stmat1 <- vmat1 <- matrix(NA, nrow=n,ncol=m)
for (i in 0:(m-1)){
	stmat1[,i+1]<- stable.structure[(i*n+1):((i+1)*n)] 
	vmat1[,i+1]<- repr.values[(i*n+1):((i+1)*n)]
}

par(mfrow=c(1,1),bty="l")
persp(x, y, stmat1 , theta = -45, phi = 20,expand = 0.5, col = color,xlab="Dynamic trait x",ylab="Static trait y",zlab="u(x,y)",shade=.7,border="darkgreen",ticktype="detailed" ,main="Stable trait distribution" )


par(mfrow=c(1,1),bty="l")
persp(x, y, vmat1 , theta = -45, phi = 20, expand = 0.5, col = color,xlab="Dynamic trait x",ylab="Static trait y",zlab="v(x,y)",shade=.7,border="darkgreen",ticktype="detailed" ,main="Reproductive value" )
 

#==========================================
#OTHER KERNELS
#==========================================

#------------------------------------------ 
#SURVIVAL/TRANSITION KERNEL
#------------------------------------------
S.kernel <- function( ){
	Sarray<- array(NA,dim=c(n,n,m,m))
	ymat <- diag(1,m,m)
	for(l in 1:m){
		sxvec <- survival (x=x, y=y[l])
		for(j in 1:n){
				for(k in 1:m){
				Sarray[,j,k,l] <- Transition.x(x=x[j],xprime=x,y=y[l])* sxvec[j]*ymat[k,l]*dx
				}
			}
	}
  Kmat <-  matrix(NA,n*m,n*m)
	for(i in 1:m){
		for(j in 1:m){
			Kmat[(n*(i-1)+1):(i*n),(n*(j-1)+1):(j*n)] <- Sarray[,,i,j]
			}
		}
	Kmat
}

#------------------------------------------ 
#REPRODUCTION KERNEL
#------------------------------------------
B.kernel <- function( ){
	Barray <- array(NA,dim=c(n,n,m,m))
	ymat <- diag(1,m,m)
	for(l in 1:m){
		bxvec <- fecundity (x=x,y=y[l])
		for(j in 1:n){
			offvec.y <- off.dist.y(x=x[j], yprime=y, y=y[l])*dy
				for(k in 1:m){
				Barray[,j,k,l] <- off.dist.x(x=x[j], xprime=x, y=y[l])*dx* offvec.y[k]*bxvec[j]
				}
			}
	}
  Kmat <-  matrix(NA,n*m,n*m)
	for(i in 1:m){
		for(j in 1:m){
			Kmat[(n*(i-1)+1):(i*n),(n*(j-1)+1):(j*n)] <- Barray[,,i,j]
			}
		}
	Kmat
}

#------------------------------------------ 
#DYNAMIC TRANSITION KERNEL
#------------------------------------------
T.kernel <- function( ){
	Sarray<- array(NA,dim=c(n,n,m,m))
	ymat <- diag(1,m,m)
	for(l in 1:m){
		sxvec <- survival (x=x, y=y[l])
		for(j in 1:n){
				for(k in 1:m){
				Sarray[,j,k,l] <- Transition.x(x=x[j],xprime=x,y=y[l])* ymat[k,l]*dx
				}
			}
	}
  Kmat <-  matrix(NA,n*m,n*m)
	for(i in 1:m){
		for(j in 1:m){
			Kmat[(n*(i-1)+1):(i*n),(n*(j-1)+1):(j*n)] <- Sarray[,,i,j]
			}
		}
	Kmat
}

#------------------------------------------ 
#OFFSPRING TRANSITION KERNEL
#------------------------------------------
O.kernel <- function( ){
	Barray <- array(NA,dim=c(n,n,m,m))
	ymat <- diag(1,m,m)
	for(l in 1:m){
		for(j in 1:n){
			offvec.y <- off.dist.y(x=x[j], yprime=y, y=y[l])*dy
				for(k in 1:m){
				Barray[,j,k,l] <- off.dist.x(x=x[j], xprime=x, y=y[l])*dx* offvec.y[k] 
				}
			}
	}
  Kmat <-  matrix(NA,n*m,n*m)
	for(i in 1:m){
		for(j in 1:m){
			Kmat[(n*(i-1)+1):(i*n),(n*(j-1)+1):(j*n)] <- Barray[,,i,j]
			}
		}
	Kmat
}
	
	
#==========================================
#Net reproductive rate R0 
#==========================================

Bmatrix <- B.kernel()
Smatrix <- S.kernel()

Rmatrix <- Bmatrix%*%solve(diag(1,n*m,n*m)-Smatrix)

R0 <- lambdafun( Rmatrix)


#==========================================
#Generation time
#==========================================


#-------------------------------------------------------------
#ALTERNATIVE 1, The time for population to grow by a factor of R0
#-------------------------------------------------------------
G1 <- log(R0)/log(lam)

#-------------------------------------------------------------
#ALT 2. Mean age of mothers at stable dist. (Bienvenu et al. 2013 )
#-------------------------------------------------------------

G2 <- lam*t(repr.values)%*%(stable.structure)/t(repr.values)%*%Bmatrix%*%(stable.structure)


#=============================================================
#DEMOGRAPHIC VARIANCE
#=============================================================
#Assuming Poisson fecundity, and no covariance between survival and fecundity
#Mean and variance in reproductive value next year of individuals and their offspring


T.matrix <- T.kernel()	
O.matrix <- O.kernel()

meanvs <- meanvb <- starvs <- starvb<- rep(NA,m*n)

for(i in 1:(m*n)){
		meanvs[i] <- (T.matrix[,i]) %*% repr.values
		starvs[i] <- (T.matrix[,i]) %*% (repr.values^2)
		}
for(i in 1:(m*n)){
		meanvb[i] <- (O.matrix[,i]) %*% repr.values
		starvb[i] <- (O.matrix[,i]) %*% (repr.values^2)
		}


#Components of dem.var
svec <- bvec <- rep(NA,n*m)
for(j in 1:m){
	svec[(n*(j-1)+1):(j*n)]<-survival(x=x,y=y[j])
	bvec[(n*(j-1)+1):(j*n)]<-fecundity(x=x,y=y[j])
}


#Components of demographic variance
Qvec <- meanvs ^2 * svec * (1-svec) + meanvb^2 * bvec  + svec * (starvs - meanvs^2) + bvec * (starvb-meanvb^2) 

#Survival contributions to demographic variance
QS <-	stable.structure*dx *(meanvs^2 * svec * (1-svec)  + svec* (starvs - meanvs^2))

#Fecundity contributions to demographic variance
QB <-	stable.structure*dx *(meanvb^2 * bvec  + bvec* (starvb - meanvb^2))

#Demographic variance
Dvar <-  sum(stable.structure * Qvec)


#=============================================================
#ENVIRONMENTAL VARIANCE 
#=============================================================

#--------------------------------------------------
#Variance covariance matrix for vital rate effects
#--------------------------------------------------
#Order of effects: Survival, Fecundity, Transition.x, off.dist.x, off.dist.y

VCmat <- matrix(0, 5, 5)

diag(VCmat) <- c(.1, 5, 5, 2, 2 )

#If covariance between vital rates, add values on non-diagonal elements


#--------------------------------------------------
#Generate a number of stochastic projection functions
#--------------------------------------------------


K.kernel.stoch <- function(wvec ){
	Sarray<- Barray <- array(NA,dim=c(n,n,m,m))
	ymat <- diag(1,m,m)
	for(l in 1:m){
		sxvec <- survival (x=x,y=y
		[l], w=wvec[1])
		bxvec <- fecundity (x=x,y=y[l],w=wvec[2])
		for(j in 1:n){
			offvec.y <- off.dist.y(x=x[j], yprime=y, y=y[l], w=wvec[5])*dy
				for(k in 1:m){
				Sarray[,j,k,l] <- Transition.x(x=x[j],xprime=x, y=y[l], w=wvec[3])* sxvec[j]*ymat[k,l]*dx
				Barray[,j,k,l] <- off.dist.x(xprime=x, x=x[j],y=y[l], w=wvec[4])*dx* offvec.y[k]*bxvec[j]
				}
			}
	}
	K.array<-Sarray+Barray
	Kmat <- matrix(NA,n*m,n*m)
	for(i in 1:m){
		for(j in 1:m){
			Kmat[(n*(i-1)+1):(i*n),(n*(j-1)+1):(j*n)] <- K.array[,,i,j]
			}
		}
	Kmat
	}


#Store several in an array
Ksim.stoch <- function(nrep=10, Sigma=VCmat){
	umat <- mvrnorm(nrep,mu=rep(0,5),Sigma=Sigma)
	K.store <- array(NA,dim=c(n*m,n*m,nrep))
	for(l in 1:nrep){
		K.store[,,l] <- K.kernel.stoch(wvec=umat[l,])
		}
	K.store
	}

#Do one simulation?
#Kmats1 <- Ksim.stoch(nrep=50)

#load existing realisation?
load("KernelSeries.R")

#Plot (predicted) lambda as function of each environme:

lamvec <- rep(NA,50)
for(i in 1:50)
lamvec[i] <- lambdafun( K= Kmats1[,,i])

par(mfrow=c(1,1),bty="l")
plot(lamvec, type="l", ylim=c(0.5,1.7), xlab="Time t",ylab=expression(Lambda[t]))
abline(h=lam,lwd=2,lty=2)


#--------------------------------------------------
#Function to project the population
#--------------------------------------------------
#Given an array of projection matrices

popsim <- function(N0=stable.structure*100, K= Kmats1, v=repr.values){
	nsim <- dim(Kmats1)[3]
	Nmat <- matrix(NA,nrow= nsim+1, ncol=n*m)
	Nmat[1,] <- N0
	Vtot <- Ntot <- rep(NA, nsim+1)
	Ntot[1] <- sum(Nmat[1,])
	Vtot[1] <- sum(Nmat[1,]*v)
	for(j in 1:nsim){
		Nmat[j+1,] <- K[,,j] %*% Nmat[j,]
		Ntot[j+1] <- sum(Nmat[j+1,])
		Vtot[j+1] <- sum(Nmat[j+1,]*v)
		}
	sV <- 1/nsim*(log(Vtot[nsim])-log(Vtot[1]))
	sN <- 1/nsim*(log(Ntot[nsim])-log(Ntot[1]))
	sigma.e.V <- 1/(nsim-1)*sum((diff(log(Vtot))-sV)^2)
	sigma.e.N <- 1/(nsim-1)*sum((diff(log(Ntot))-sN)^2)
	list(Ntot, Vtot, sV, sN, sigma.e.V, sigma.e.N)
}


sim1 <- popsim()
par(mfrow=c(1,1),bty="l")
#Plot N
plot(sim1[[1]],type="l",xlab="Time",ylab="V,N",lty=2,ylim=c(0,300))
#Plot total reproductive value V:
lines(sim1[[2]],lwd=2)
legend(20,300,c("Population size", "Total reproductive value"),lwd=c(1,2),lty=c(2,1),bty="n")


#==========================================
#COMPARISON MODEL 1, IGNORING ALL STRUCTURE 
#==========================================
#Ignore both x and y in underlying population

#Mean survival
s1 <- sum(stable.structure*svec )

#Mean fecundity
b1 <- sum(stable.structure*bvec )

#--------------------------------------------------
#  LAMBDA
#--------------------------------------------------
lam1<- s1 + b1
lam
lam1


#--------------------------------------------------
#EFFECT ON R0
#--------------------------------------------------
R01 <- b1/(1-s1)

R0
R01
#For this example, R0 is underestimated in the homogeneous model


#--------------------------------------------------
#EFFECT ON Generation time
#--------------------------------------------------
#Alt 1:
G11 <- log (R01 )/log(lam)

G1
G11

#For this example, G0 is underestimated in the homogeneous model, because R0 is underestimated

#Alt 2 (mean age of mothers):

G21 <- lam/b1

G2
G21
#Also lower than in the heterogeneous model

#--------------------------------------------------
#EFFECT ON DEMOGRAPHIC VARIANCE
#--------------------------------------------------
 
Bvar1 <- sum(stable.structure *(bvec+(bvec-b1)^2))

 
Svar1 <- s1*(1-s1)

BSvar1 <- sum(stable.structure *( (bvec-b1)*(svec-s1) ))

Dvar1 <- Bvar1 + Svar1 +2* BSvar1 

Dvar
Dvar1
 
#For this example, the demographic variance is larger when heterogeneity is ignored


#--------------------------------------------------
#EFFECT ON ENVIRONMENTAL VARIANCE
#--------------------------------------------------
#A coarse estimate from 1 simulation  

#Example
Kmats2 <- Ksim.stoch(nrep=100)
sim2 <- popsim(N0=stable.structure,K=Kmats2)

#"True" env. variance
sim2[[5]]

#Comparison model 1 env. variance
sim2[[6]]

#For this example environmental variance is overestimated if heterogeneity is ignored 
 
 
#==========================================
#HOMOGENEOUS MODEL 2, IGNORING y
#========================================== 
 
ux <- apply(stmat1, 1, sum)
 
#survival
surv.x <- function(x, stmat=stmat1 ){
	smat <- matrix(NA,n,m)
	for(i in 1:m){
		smat[,i] <- survival(x=x, y=y[i] )*stmat[,i]
	}
	apply(smat,1,sum)/ux
}

#  fecundity
fec.x <- function(x,  stmat=stmat1 ){
	bmat <- matrix(NA,n,m)
	for(i in 1:m){
		bmat[,i] <- fecundity(x=x, y=y[i] )*stmat[,i]
	}
	apply(bmat,1,sum)/ux
}


#  Transition of x
Transition.x2 <- function(z=20, xprime=x , stmat=stmat1  ){
	Gmat <- Gmat2 <- matrix(NA,n,m)
	 
		for(i in 1:m){
		Gmat[,i] <- Transition.x(x=z, xprime=xprime, y=y[i])*stmat[which(abs(x-z)==min(abs(x-z))),i]* survival(x=z,y=y[i])
		Gmat2[,i] <- survival(x=z ,y=y[i] )*stmat[which(abs(x-z)==min(abs(x-z))),i]
		}
	(apply(Gmat,1,sum)/apply(Gmat2,1,sum))
	}
#Check it sums to 1 
sum(Transition.x2(z=50 ,xprime=x)*dx)


#Distribution of offspring x'
off.dist.x2<- function(z, xprime, stmat=stmat1 ){
	Bmat <- array(NA,dim=c(n,m,m))
	Bmat2 <- matrix(NA,n,m)
	for(i in 1:m){
		Bmat2[,i] <- fecundity(x=z,y=y[i] )*stmat[which(abs(x-z)==min(abs(x-z))),i]
		offy <- off.dist.y(x=z, yprime=y, y=0 )*dy
		for(j in 1:m){
			Bmat[,i,j] <- offy[j]*off.dist.x(x=z, xprime=xprime,y=y[i] )*stmat[which(abs(x-z)==min(abs(x-z))),i]* fecundity(x=z,y=y[i] )
		}
	}
	Bmat <- apply(Bmat,c(1,2),sum)
	(apply(Bmat,1,sum)/apply(Bmat2,1,sum))
	}
#Check it sums to 1 	
sum(off.dist.x2(z=50,xprime=x)*dx)


#--------------------------------------------------
#PROJECTION KERNEL
#-------------------------------------------------- 
K.kernel2 <-function(){
	Smat <- Bmat  <- matrix(0, n, n)
	svec <- surv.x(x)
	bvec <- fec.x(x)
		for (i in 1:n){
		Smat[,i] <-  svec[i]*Transition.x2(z=x[i], xprime=x ) * dx
		Bmat[,i]<- bvec[i]*off.dist.x2(z=x[i],xprime=x ) * dx
		}
	Smat + Bmat
	}
	
	 
K2 <- K.kernel2()
res2<- wvlambda(K2)
v2 <- res2$v
u2 <- res2$w

S.kernel2 <-function(){
	Smat <- matrix(0, n, n)
	svec <- surv.x(x)
		for (i in 1:n){
		Smat[,i] <-  svec[i]*Transition.x2(z=x[i], xprime=x ) * dx
		}
	Smat 
	}
	
T.kernel2 <-function(){
	Smat <- matrix(0, n, n)		
	for (i in 1:n){
		Smat[,i] <-   Transition.x2(z=x[i], xprime=x ) * dx
		}
	Smat 
	}

B.kernel2 <-function(){
	Bmat  <- matrix(0, n, n)
	bvec <- fec.x(x)
		for (i in 1:n){
		Bmat[,i]<- bvec[i]*off.dist.x2(z=x[i],xprime=x ) * dx
		}
	Bmat
	}
	
O.kernel2 <-function(){
	Bmat  <- matrix(0, n, n)
		for (i in 1:n){
		Bmat[,i]<-  off.dist.x2(z=x[i],xprime=x ) * dx
		}
	Bmat
	}
	
B2 <- B.kernel2()
S2 <-  S.kernel2()

#--------------------------------------------------
#  LAMBDA
#--------------------------------------------------
lam2 <- lambdafun(K=K2)
lam
lam1
lam2


#--------------------------------------------------
#EFFECT ON R0
#--------------------------------------------------
Rmat2 <- B2%*%solve(diag(1,n,n)-S2)
R02 <- lambdafun(K=Rmat2)

R0
R01
R02

 

#--------------------------------------------------
#EFFECT ON Generation time
#--------------------------------------------------
#Alt 1:
G12 <- log (R02 )/log(lam)
G1
G11
G12
 

#Alt 2 (mean age of mothers):

G22<- lam *t(v2)%*%(u2*dx)/t(v2)%*%B2%*%(u2*dx)

G2
G22
G21


#--------------------------------------------------
#EFFECT ON DEMOGRAPHIC VARIANCE
#--------------------------------------------------
 
T2<-T.kernel2()
O2<-O.kernel2()
	
 #Mean and variance in reproductive value next year of individuals and their offspring

meanvs2 <- meanvb2 <- starvs2 <- starvb2 <- rep(NA,n)

for(i in 1:n){
		meanvs2[i] <- (T2[,i]) %*% v2
		starvs2[i] <- (T2[,i]) %*% (v2^2)
		}
for(i in 1:n){
		meanvb2[i] <- (O2[,i]) %*% v2
		starvb2[i] <- (O2[,i]) %*% v2^2
		}


#Components of dem.var
 
	svec2 <-surv.x(x=x )
	bvec2 <-fec.x(x=x )


#Components of demographic variance
Qvec2 <- meanvs2 ^2 * svec2 * (1-svec2) + meanvb2^2 * bvec2  + svec2 * (starvs2 - meanvs2^2) + bvec2 * (starvb2-meanvb2^2) 

 
#Demographic variance
Dvar2 <-  sum(u2 * Qvec2 *dx *dy)

Dvar
Dvar1
Dvar2
 
 
 


#--------------------------------------------------
#EFFECT ON ENVIRONMENTAL VARIANCE
#-------------------------------------------------- 
 
popsim2<-function(N0=100*stable.structure  , K= Kmats1, v=repr.values, v.2=v2){
nsim <- dim(Kmats1)[3]
Nmat <- matrix(NA,nrow= nsim+1, ncol=n*m)
Nmat[1,] <- N0
Vtot <- Ntot <- Vtot2<- rep(NA, nsim+1)
Ntot[1] <- sum(Nmat[1,])
Vtot[1] <- sum(Nmat[1,]*v)
Nm<-matrix(NA,n,m)
for (i in 0:(m-1)){
	Nm[,i+1]<- Nmat[ 1,][(i*n+1):((i+1)*n)]
	}
Vtot2[1] <- sum(apply(Nm,1,sum)*v.2)
for(j in 1:nsim){
	Nmat[j+1,]<- K[,,j] %*% Nmat[j,]
	Ntot[j+1]<-sum(Nmat[j+1,])
	Vtot[j+1]<-sum(Nmat[j+1,]*v)
	for (i in 0:(m-1)){
	Nm[,i+1]<- Nmat[j+1,][(i*n+1):((i+1)*n)]
	}
	Vtot2[j+1]<-sum(apply(Nm,1,sum)*v.2)
	}
sV <- 1/nsim*(log(Vtot[nsim])-log(Vtot[1]))
sV2 <- 1/nsim*(log(Vtot2[nsim])-log(Vtot2[1]))
sN <- 1/nsim*(log(Ntot[nsim])-log(Ntot[1]))
sigma.e.V <- 1/(nsim-1)*sum((diff(log(Vtot))-sV)^2)
sigma.e.V2 <- 1/(nsim-1)*sum((diff(log(Vtot2))-sV2)^2)
sigma.e.N <- 1/(nsim-1)*sum((diff(log(Ntot))-sN)^2)
list(Ntot, Vtot, Vtot2, sV, sN, sV2, sigma.e.V, sigma.e.N, sigma.e.V2)
}


sim2 <- popsim2()

#Environmental variance of underlying model (rough estimate based on 1 realization):
sim2[[7]]

#Environmental variance of model ignoring x and y (rough estimate based on 1 realization):
sim2[[8]]

#Environmental variance of model ignoring  y (rough estimate based on 1 realization):
sim2[[9]]


#Plot of total reproductive value
par(mfrow=c(1,1),bty="l",las=1)
#Plot N
plot(sim2[[1]],type="l",xlab="Time",ylab="V",lty=2,lwd=2,main="Total reproductive value",ylim=c(0,300))
#Add total reproductive value V:
lines(sim2[[2]],lwd=2)
lines(sim2[[3]],lwd=2,lty=3,col=2)
legend(30,300,c("Ignoring x and y", "True model", "Ignoring y"),lwd=2,lty=c(2,1,3),col=c(1,1,2),bty="n")

 

 
