# Supplementary material for: Individual heterogeneity in life histories and eco-evolutionary dynamics
Source: Ecol Lett. 2015 Mar 23;18(5):417–32. doi: 10.1111/ele.12421 (PMC4524410; doi:10.1111/ele.12421)
Supplement: Supplementary file 2 [file ele0018-0417-sd2.zip › RscriptColorExampleEcoevo.R]

#==========================================================
#Supplementary material to "Individual heterogeneity in life histories and eco-evolutionary dynamics"  
#Vindenes and Langangen, 2015, Ecology Letters.
#Eco-evolutionary dynamics in theoretical example of "green" and "red" animals with size-structure
#=========================================================
#Note: values of vital rates are slightly different from the example in figure 2 (effects of ignoring heterogeneity)


#=========================================================
#SETUP
#=========================================================
#Clear workspace?
#rm(list=ls())

 

#--------------------------
#Packages
#--------------------------
library(MASS)

#--------------------------
#Define some functions
#--------------------------

#Calculate lambda, stable structure and reproductive value based on eigen-analysis.   
 
wvlambda <- function(Kmat){
 ev <- eigen(Kmat)
 tev <- eigen(t(Kmat))
 lmax <- which.max(Re(ev$values))
 W <- ev$vectors
 V <- tev$vectors
 w <- as.matrix(abs(Re(W[, lmax]))/sum(abs(Re(W[, lmax]))))
 w <- w/(sum(w))
 v <- as.matrix(abs(Re(V[, lmax])))
 v <- v/sum(w*v )
 v <- ifelse(w*v <= 0, 0, v)
 return(list("lambda"=max(Re(ev$values)),"w"=w,"v"=v))
}

#Alternative: Calculate lambda for a matrix K, using projection 
lambdafun <- function(K, tol=1e-10) {
	n <- length(K[1,])
	Nt <- rep(1,n)
	lam <- 1
	prev.lam <- .5
	while (abs(lam-prev.lam)>tol){
		prev.lam <- lam
		Nt.new <- K %*% Nt
		lam <- sum(Nt.new) / sum(Nt)
		Nt <- Nt.new
		}
	lam
	}
 

#Logit function
logit <- function(x){
	log(x/(1-x))
}

inv.logit <- function(x){
	1/(1+exp(-x))
}

#--------------------------
#INITIALIZE MODEL 
#--------------------------

#Lower and upper limits for dynamic trait, "body size" x (changes over life)
Lx<-5
Ux<-120

#Dimension of x (for discretization)
n <- 100

#Dynamic trait vector
x <- seq(Lx, Ux, length=n)

#Bin size
dx <- x[2]-x[1]

#Use midpoint rule?
#x <- seq(Lx+dx/2,Ux-dx/2,length=n)
#dx <- x[2]-x[1]

#Static trait y (color):  
#0=red
#1=green

y <- c(0,1)

m <- 2

#Since y is a discrete trait
dy <- 1


 
#==========================================
#DEFINE VITAL RATES
#==========================================
 
#******************************************
#FECUNDITY
#******************************************
#Environmental variable
Env<-0


pm <- function(x, y, pm0=-15, pm1=.5, pm2=4){
	1/(1+exp(-pm0-pm1*x+pm2*(1-y)))
}

#Number of (female) offspring produced per female, surviving to age 1 
#Modeled on square root scale
fecundity <- function(x, y=0, theta=0, w=0){
	pm(x,y)*.12*( .05*x+   4*y-.02*y*x-.0003*y*x^2+w)^2
}
 
#******************************************
#SURVIVAL PROBABILITY WITH ENVIRONMENTAL AND HARVEST EFFECT
#******************************************
#Size limit for harvesting (proportional harvest of individuals above the size)
S.lim <- 80

#Proportion to be harvested above the size
P.Harvest <-0

survival <- function(x, y, theta=Env, SLim=S.lim, PHarvest = P.Harvest){	
		test<-1/(1+exp(.3+1*(y-1) - 0.0002 *x^2*(y-1)-.04*x*y+1*y+ 0.00018 *x^2*(y)-.9* theta*y+.9*(1-y)* theta))
		ifelse(x<SLim,test,test*(1-PHarvest))	
 }

Env<-0
 
par(mfrow=c(1,2),bty="l", las=1,family="serif",mar=c(2,3,2,2), xaxs="i",yaxs="i")
plot(x, survival(x,y=0),col="darkred", yaxp=c(0,1,1),type="l", lwd=2,lty=1,ylim=c(0,1),xlim=c(0,120), xlab="", ylab="",main="Survival, red",xaxp=c(0,120,1))
lines(x, survival(x,y=0, theta =1),col="darkred",lty=2,lwd=2)
lines(x, survival(x,y=0, theta =-1),col="darkred",lty=3,lwd=2)
text(30,.9,expression(paste(theta,"= -1")),cex=1.2)
text(30,.67,"0",cex=1.2)
text(30,.46,"1",cex=1.2)
mtext("x",1,1,cex=1.2)
mtext("s(x)",2,0.5,cex=1.2,las=0)
plot(x, survival(x,y=1),col="darkgreen", yaxp=c(0,1,1),type="l" ,lwd=2,lty=1,ylim=c(0,1),xlim=c(0,120), xlab="", ylab="",main=" Survival, green",xaxp=c(0,120,1))
lines(x, survival(x,y=1, theta =1),col="darkgreen",lty=2,lwd=2)
lines(x, survival(x,y=1, theta =-1),col="darkgreen",lty=3,lwd=2)
mtext("x",1,1,cex=1.2)
mtext("s(x)",2,0.5,cex=1.2,las=0)
 
#******************************************
#DYNAMIC TRANSITIONS of x (Growth)
#****************************************** 
#Mean x' (size next year) given x and y
xmean <- function(x,y=0,theta=0,w=0){
	 20 + 0.8*x - 10*y +.1*x*y+w
}

#Variance of x' as function of x and y (in our example no effect of y)
xvar <- function(x,y=0){
	14 * exp(-0.007*x)
}

 

#Density distribution for  x' (xprime), given current value of x and y
#Here we use a lognormal distribution, as size is non-negative (similar to a normal distribution except for sizes close to zero)

Transition.x <- function(x, xprime, y=0, theta=0){
	mu <- xmean(x=x, y=y, theta=w)
	var <- xvar(x=x, y=y)
	x2 <- dlnorm(xprime, meanlog=log(mu)-.5*log(1+ var/(mu^2)), sdlog=sqrt(log(1+ var/(mu^2))))
	x2/sum(x2*dx)
	}


 
#******************************************
#Offspring distribution of dynamic trait x
#******************************************  
#Assume red individuals have larger offspring than green individuals
#Offspring size independent of parent size
xmean.off <- function(x,y=0,theta=0){
	20-y*5+0*x
}

#Variance (assumed constant, not depending on x or color)
xvar.off <- function(x,y){
	rep(10,length(x))
}

#Distribution of offspring values x'(xprime), given parental value of y and x
#A lognormal distribution, since size is non-negative
off.dist.x <- function(x, xprime, y=0,theta=0){
	mu <- xmean.off(x=x, y=y,theta=w)
	var <- xvar.off(x=x,y=y)
	x2 <- dlnorm(xprime, meanlog=log(mu)-.5*log(1+ var/(mu^2)), sdlog=sqrt(log(1+ var/(mu^2))))
	x2/sum(x2*dx)
}


#******************************************
#Offspring distribution of color 
#******************************************  
#Probability distribution of offspring values y' (yprime=red,green) 

#If parent red (y=0), i.e. AA or Aa or green (aa)

#Depends on r: current frequency of red individuals in the population (r=(N[AA]+N[Aa])/N)

#Model with genetic heritability
off.dist.y.gen <- function(y=0, r=.9 ){
	p <- 1-sqrt(1-r)
	if(y==0){
	ypr<- c((1+p*(1-p))/(2-p),(1-p)^2/(2-p))
	}
	if(y==1){
	ypr<- c(p,1-p)
	}
	ypr
}

#Model with no genetic heritability of color (as in example 1)
#PR: Proportion of red offspring
off.dist.y <- function(PR=0.5){
	a <- logit(PR)
	z <- inv.logit(a)
	c(z,1-z)
}


#PLOT VITAL RATES
par(mfrow=c(2,2),bty="l", las=1,family="serif",mar=c(2,3,2,2), xaxs="i",yaxs="i",cex=1)
plot(x,fecundity(x,y=0), yaxp=c(0,6,1),xlim=c(0,120), type="l",col="darkred",lty=2, lwd=2,ylim=c(0,6), ylab="",main="Fecundity ",xaxp=c(0,120,1))
lines(x,fecundity(x,y=1),col="darkgreen",lty=3,lwd=2)
mtext("x",1,1,cex=1.2)
mtext("b(x)",2,1,las=0,cex=1.2)
legend(0,6,c("Red","Green"),col=c("darkred","darkgreen"),lty=c(2,3),lwd=2,bty="n",text.col=c("darkred","darkgreen"),cex=1.1)

plot(x, survival(x,y=0),col="darkred", yaxp=c(0,1,1),type="l", lty=2, lwd=2,ylim=c(0,1),xlim=c(0,120), xlab="", ylab="",main="Survival",xaxp=c(0,120,1))
mtext("x",1,1,cex=1.2)
mtext("s(x)",2,0.5, cex=1.2,las=0)

lines(x, survival(x,y=1),col="darkgreen",lty=3,lwd=2)


plot(x,xmean(x,y=0),xlim=c(0,120),yaxp=c(0,120,1),type="l",col="darkred",lty=2,lwd=2,ylim=c(0,120), ylab="",main="Mean of x'",xaxp=c(0,120,1))
lines(x,xmean(x,y=1),col="darkgreen",lty=3,lwd=2)
mu2 <- xmean(x=x, y=1, theta=0)
var2 <- xvar(x=x, y=1)
lines(x,x,lty=3)
mtext("x",1,1,cex=1.2)
mtext(expression(mu[G](x)),2,1,las=0,cex=1.2)


plot(x,xvar(x,y=0),xlim=c(0,120),yaxp=c(0,15,1),type="l",col="black",lty=1,lwd=2,ylim=c(0,15), ylab="",main="Variance of x'",xaxp=c(0,120,1))
mtext("x",1,1,cex=1.2)
mtext(expression(paste(sigma[G]^2,(x))),2,1,las=0,cex=1.2)

 


#==========================================
#PROJECTION FUNCTION
#==========================================

#NB: For the model with heritability, r is the proportion of red individuals in the population,
#in the model with no heritability, r is the proportion red offspring

K.kernel <- function( r=0.95, inh=T, theta=0){
	Sarray<- Barray <- array(NA,dim=c(n,n,m,m))
	ymat <- diag(1,m,m)
	for(l in 1:m){#Parental color
		sxvec <- survival (x=x,y=y[l], theta = theta)
		bxvec <- fecundity (x=x,y=y[l] )
		if(inh==T){#With heritability
			offvec.y <- off.dist.y.gen(y=y[l],r=r )
			}
		else {offvec.y <- off.dist.y (PR = r)}#No heritability
		for(j in 1:n){#Body size
				for(k in 1:m){#Offspring color
				Sarray[,j,k,l] <- Transition.x(x=x[j],xprime=x,y=y[l])* sxvec[j]*ymat[k,l]*dx
				Barray[,j,k,l] <- off.dist.x(xprime=x, x=x[j],y=y[l])*dx* offvec.y[k]*bxvec[j]
				}
			}
		}
	K.array <- Sarray + Barray
	Kmat <-  matrix(NA, n*m,n*m)
	for(i in 1:m){
		for(j in 1:m){
			Kmat[(n*(i-1)+1):(i*n),(n*(j-1)+1):(j*n)] <- K.array[,,i,j]
			}
		}
	Kmat
}
 


#----------------------------------------------------
#Lambda as a function of q, for given value of theta
#----------------------------------------------------

rvec <- seq(0, 1, .1)

lamvec <- rvec

for (i in 1:length(rvec)){
	lamvec[i]<-lambdafun(K=K.kernel(theta=0,r=rvec[i]))
}
par(mfrow=c(1,1),bty="l",mar=c(3,3,2,2))
plot(rvec,lamvec,type="l",lwd=2,ylim=c(.8,1.2),xlab="",ylab="")
mtext("r",1,line=2,cex=1.2)
abline(h=3,lty=3,lwd=2)
mtext(expression(lambda),2,line=2.4,las=1,cex=1.2)


#----------------------------------------------------
#Lambda as a function of environment theta, for given value of q
#----------------------------------------------------
thetavec <- seq(-1, 1, .1)
lamvec2 <-lamvec3 <- lamvec1 <- lamvec4<- thetavec

for (i in 1:length(thetavec)){
	lamvec1[i]<-lambdafun( K=K.kernel(theta=thetavec[i],r=.01))
	lamvec2[i]<-lambdafun( K= K.kernel(theta=thetavec[i],r=.5))
	lamvec3[i]<-lambdafun( K= K.kernel(theta=thetavec[i],r=.99))
	lamvec4[i]<-lambdafun( K= K.kernel(theta=thetavec[i],r=.5,inh=F))
}
par(mfrow=c(1,1),bty="l",mar=c(3,3,2,2),las=1)
plot(thetavec,lamvec1,type="l",lwd=2,ylim=c(.8,1.3),xlab="",ylab="",xaxp=c(-1,.6,2),yaxp=c(.8,1.3,1),main="Predicted growth rate")
lines(thetavec,lamvec2,type="l",lwd=2,lty=2)
lines(thetavec,lamvec3,type="l",lwd=2,lty=3)
lines(thetavec,lamvec4,type="l",lwd=2,lty=1,col=2)
legend(-.8,1.3,c("r=0.01","r=0.5","r=0.99"),bty="n",lty=c(1,2,3),lwd=2,cex=1.2)
 
abline(h=1,lty=3,lwd=2)
mtext(expression(lambda),2,line=1,las=1,cex=1.2,las=0)
mtext(expression(theta),1,2,cex=1.2)
 

#============================================================
#PROJECT POPULATION UNDER CONSTANT ENVIRONMENT 
#============================================================

KK <- K.kernel(r=0.5)
stable.structure <- wvlambda(KK)$w

popsim1 <- function(N0=50* stable.structure, time=50, theta=.4, inh=T){
Nmat<-matrix(NA,ncol=time+1,nrow=length(N0))
Ntot<- rvec <-rep(NA,time+1)
Nmat[,1] <- N0
Ntot[1] <- sum(Nmat[,1])
rvec[1]<-sum(Nmat[1:n,1])/Ntot[1]
for(j in 1:time){
	Nmat[,j+1] <-  K.kernel(r=rvec[j],theta=theta, inh=inh) %*% Nmat[,j]
	Ntot[j+1]<- sum(Nmat[,j+1] )
	rvec[j+1]<-sum(Nmat[1:n,j])/Ntot[j]
	if(Ntot[j+1]<=0){
		Ntot[(j+1):(nsim+1)]<-0
		Nmat[,(j+1):(nsim+1)]<-0
		break;
	}
	}
list(Ntot,Nmat,rvec)
}

#"Green" environment

 

simres <- popsim1(theta=.4)
par(mfrow=c(1,2))
plot(simres[[1]],type="l",lwd=2,ylim=c(0,500),ylab="N", main="Total population, theta=.5", xlab="Time")
plot(simres[[3]],type="l",ylim=c(0,1.02),lwd=2,ylab="r", main="Proportion red, theta=.5",xlab="Time")


#============================================================
#PROJECT POPULATION UNDER ENVIRONMENTAL CHANGE
#============================================================
#We assume the environment w is changing over time, thetavec is a vector representing the values in each time step of the time period of change


#--------------------------------------------------
#Function to project the population
#--------------------------------------------------
#Given an array of projection matrices

popsim.inh <- function(N0 = 100* stable.structure, thetavec=theta.vec){
	nrep <- length(thetavec)
	Nmat <- matrix(NA,ncol=nrep+1,nrow=length(N0))
	Ntot <- rvec<-rep(NA,nrep+1)
	Nmat[,1] <- N0
	Ntot[1] <- sum(Nmat[,1])
	rvec[1] <- sum(Nmat[1:n,1])/Ntot[1]
	for(j in 1: nrep){
		Nmat[,j+1] <- K.kernel(r=rvec[j], theta= thetavec[j] ) %*% Nmat[,j]
		Ntot[j+1] <- sum(Nmat[,j+1] )
		rvec[j+1] <- sum(Nmat[1:n,j])/Ntot[j]
		if(Ntot[j+1] <= 0){
			Ntot[(j+1):(nsim+1)] <- 0
			Nmat[,(j+1):(nsim+1)] <- 0
			break;
			}
		}
	list(Ntot,Nmat,rvec)
}
 
 

popsim.noinh <- function(N0=100*stable.structure, thetavec=theta.vec, r=.5){
	nrep <- length(thetavec)
	Nmat <- matrix(NA,ncol=nrep+1,nrow=length(N0))
	Ntot <- rvec <- rep(NA,nrep+1)
	Nmat[,1] <- N0
	Ntot[1] <- sum(Nmat[,1])
	rvec[1] <- sum(Nmat[1:n,1])/Ntot[1]
	for(j in 1: nrep){
		Nmat[,j+1] <- K.kernel(r=r, theta= thetavec[j], inh=F) %*% Nmat[,j]
		Ntot[j+1] <- sum(Nmat[,j+1] )
		rvec[j+1] <- sum(Nmat[1:n,j])/Ntot[j]
		if(Ntot[j+1] <= 0){
			Ntot[(j+1):(nsim+1)] <- 0
			Nmat[,(j+1):(nsim+1)] <- 0
			break;
			}
		}
	list(Ntot,Nmat,rvec)
}
  

 


#*************************************
#EXAMPLE WITH CHANGING ENVIRONMENT  
#*************************************

#Changing environments from "red" to "green"
theta.vec<-c(rep(-.4,7),rep(.6,40))

#-------------------------------------
#No harvest: 
#-------------------------------------
S.lim <- 150
 
 
stable.structure <- wvlambda(K.kernel(r=.5,theta=-.2))$w
sim1 <- popsim.inh()
sim2 <- popsim.noinh()

Llim<-1

par(mfrow=c(1,2),bty="l",mar=c(3,3,2,2),las=1)
plot(sim1[[1]][Llim:length(sim1[[1]])], type="l", lwd=2,ylim=c(0,max(c(sim1[[1]], sim2[[1]]))),ylab="N",main="Total population ", xlab="Time",xaxp=c(0,30,2),yaxp=c(0,120,1))
lines(sim2[[1]][Llim:length(sim2[[1]])],type="l",lwd=2,lty=2)
abline(v=8,lty=3)
mtext("N",2,1)
mtext("Time",1,2)
legend(Llim,max(c(sim1[[1]], sim2[[1]])),c("Genetic","Non-genetic"),bty="n",lty=c(1,2),lwd=2)
plot(sim1[[3]][Llim:length(sim1[[1]])],type="l",ylim=c(0,1.02),lwd=2,ylab="r",main="Proportion red ",xlab="Time",xaxp=c(0,30,2),yaxp=c(0,1,1))
abline(v=8,lty=3)
mtext("r",2,1)
mtext("Time",1,2)
lines(sim2[[3]][Llim:length(sim2[[1]])],type="l",lwd=2,lty=2)
 
 
#-------------------------------------
#Adding size-based harvest: 
#-------------------------------------

S.lim <- 60
P.Harvest <-.8


stable.structure <- wvlambda(K.kernel(r=.5,theta=-.2))$w
sim3 <- popsim.inh()
sim4 <-popsim.noinh()

 
Llim<-1
par(mfrow=c(1,2),bty="l",mar=c(3,3,2,2),las=1)
plot(sim3[[1]][Llim:length(sim3[[1]])],type="l",lwd=2,ylim=c(0,max(c(sim3[[1]], sim4[[1]]))),ylab="N",main="Total population ", xlab="Time",xaxp=c(0,30,2),yaxp=c(0,120,1))
lines(sim4[[1]][Llim:length(sim4[[1]])],type="l",lwd=2,lty=2)
abline(v=8,lty=3)
mtext("N",2,1)
mtext("Time",1,2)
legend(Llim,max(c(sim3[[1]], sim4[[1]])),c("Genetic","Non-genetic"),bty="n",lty=c(1,2),lwd=2)
plot(sim3[[3]][Llim:length(sim3[[1]])],type="l",ylim=c(0,1.02),lwd=2,ylab="r",main="Proportion red ",xlab="Time",xaxp=c(0,30,2),yaxp=c(0,1,1))
abline(v=8,lty=3)
mtext("r",2,1)
mtext("Time",1,2)
lines(sim4[[3]][Llim:length(sim4[[1]])],type="l",lwd=2,lty=2)
 
 
 
   
 
